# Supplementary material for: Iron status and anaemia in Sri Lankan secondary school children: A cross-sectional survey
Source: PLoS One. 2017 Nov 20;12(11):e0188110. doi: 10.1371/journal.pone.0188110 (PMC5695819; doi:10.1371/journal.pone.0188110)
Supplement: S1 File — (XLSX) [file pone.0188110.s001.xlsx]

## Sheet: HB AND RED CELL INDICES -SURVEY
District	Race	Gender	Age (years)	Altitude group	Hb (g/dl)	MCV (fl)	MCH (pg)	RBC x10(12)/l	RDW (%)
1	1	F	15	1	14.7	88.7	33.9	4.35	11.7
1	1	F	16	1	14.8	88.2	32.1	4.62	11.7
1	2	F	16	1	14.9	86.6	31.9	4.67	11.8
1	1	F	17	1	15.4	90.5	32.7	4.7	11.9
1	1	M	15	1	15.2	84.9	30.8	4.93	11.9
1	1	F	15	1	13.2	83.9	30.2	4.36	12
1	1	F	17	1	13.4	84.1	30.5	4.39	12
1	1	F	17	1	13.6	80.9	29.4	4.63	12
1	1	F	16	1	14.4	84.5	31	4.64	12
1	1	M	17	1	15.8	84.3	30.5	5.18	12
1	1	F	16	1	15.2	88.1	31.9	4.74	12.1
1	1	F	16	1	15.4	83.9	31.8	4.84	12.1
1	1	F	16	1	14.7	83.4	30.1	4.88	12.1
1	1	F	14	1	14.1	77.6	27.7	5.08	12.1
1	1	F	15	1	14.3	86.2	32.4	4.43	12.2
1	1	F	17	1	14.6	88.6	32.4	4.5	12.2
1	1	F	17	1	14.9	85.1	32.5	4.6	12.2
1	1	F	15	1	14.9	85.4	31.9	4.67	12.2
1	1	F	15	1	15.4	85.1	32.4	4.74	12.2
1	1	F	16	1	14.5	88.3	33.3	4.36	12.3
1	1	F	16	1	13.8	88.7	31.4	4.39	12.3
1	1	F	17	1	14.9	87.9	32.3	4.61	12.3
1	1	F	17	1	14.2	85.4	30.8	4.62	12.3
1	1	F	16	1	15.1	86.8	32.4	4.67	12.3
1	1	F	16	1	14.7	83.5	30.6	4.79	12.3
1	1	F	15	1	15.4	82.2	30.8	4.99	12.3
1	1	M	16	1	15.8	82.6	29.9	5.29	12.3
1	1	F	16	1	7	84.9	35.2	2.11	12.4
1	1	F	16	1	11.6	84.3	32.2	3.6	12.4
1	1	F	15	1	14.2	86.1	32	4.43	12.4
1	1	F	18	1	14	99.9	30	4.67	12.4
1	1	M	18	1	17.4	86.2	32.1	5.4	12.4
1	1	M	19	1	17.8	86.6	31.8	5.61	12.4
1	1	F	15	1	4.4	77.9	28	1.57	12.5
1	1	F	33	1	13.1	86	30.8	4.24	12.5
1	1	F	16	1	14.2	83.8	31.4	4.52	12.5
1	1	F	16	1	14.3	83.7	30.5	4.69	12.5
1	1	M	16	1	15.2	83.4	31.1	4.87	12.5
1	1	M	17	1	15.6	82.1	31.1	5.01	12.5
1	1	F	16	1	13.6	88.2	33.1	4.12	12.6
1	1	F	18	1	13.6	87.2	32.4	4.2	12.6
1	1	F	15	1	13.2	80.2	31	4.26	12.6
1	1	F	16	1	13.8	82.6	32.1	4.3	12.6
1	1	F	15	1	14	86.8	32.5	4.31	12.6
1	1	F	16	1	14.1	85.9	32	4.4	12.6
1	1	F	16	1	14.5	89.1	32.3	4.49	12.6
1	1	F	16	1	14.7	85.4	32.2	4.56	12.6
1	1	F	16	1	14.2	85.6	31.1	4.57	12.6
1	1	F	19	1	14.6	85.4	31.6	4.61	12.6
1	1	F	16	1	15.6	85.8	33.3	4.68	12.6
1	1	F	17	1	15.4	78.4	32.1	4.78	12.6
1	1	F	17	1	15.6	88.6	32.5	4.81	12.6
1	1	F	15	1	15.8	84.6	31.1	5.09	12.6
1	1	M	16	1	16.2	86.7	31.5	5.14	12.6
1	1	M	18	1	17.1	85	30.4	5.62	12.6
1	1	M	18	1	17.9	85.5	31.8	5.62	12.6
1	1	F	17	1	11.7	85.9	33.9	3.44	12.7
1	1	F	15	1	14.5	87.5	35	4.16	12.7
1	1	F	16	1	12.5	80.1	28.1	4.44	12.7
1	1	F	15	1	14.4	83.5	31.4	4.58	12.7
1	1	F	16	1	15.2	83.5	32.1	4.72	12.7
1	1	F	15	1	15.1	82	31.3	4.82	12.7
1	1	F	15	1	14.9	79.5	30.3	4.93	12.7
1	1	M	14	1	16.5	91.6	32.6	5.07	12.7
1	1	M	14	1	16.2	81.6	31.1	5.2	12.7
1	1	M	17	1	18	84.8	31.7	5.67	12.7
1	1	F	17	1	14	84.9	30.9	4.54	12.8
1	1	F	17	1	14.2	84.6	30.6	4.6	12.8
1	1	F	15	1	13.3	80.4	28.2	4.72	12.8
1	1	F	17	1	14.3	80.4	29	4.91	12.8
1	1	F	16	1	15.1	83.9	33.7	4.91	12.8
1	1	F	17	1	15.9	86.9	32.1	4.97	12.8
1	1	F	17	1	15.5	83.6	30.5	5.1	12.8
1	1	M	15	1	16.6	87.2	32.2	5.16	12.8
1	1	F	16	1	15	79.1	28.8	5.22	12.8
1	1	M	16	1	18.3	87.5	32	5.74	12.8
1	1	M	16	1	17.6	83.6	30.1	5.85	12.8
1	1	F	15	1	14.9	87.3	35	4.25	12.9
1	1	F	19	1	13.3	85.2	31	4.28	12.9
1	1	F	16	1	14.6	92.4	33.4	4.36	12.9
1	1	F	17	1	13.4	83.4	30.4	4.4	12.9
1	1	F	16	1	13.9	87.5	31.6	4.4	12.9
1	1	F	17	1	12.4	79.2	28.2	4.41	12.9
1	1	F	15	1	14	83.5	30.9	4.53	12.9
1	1	F	15	1	14.3	81.8	29.8	4.81	12.9
1	1	F	18	1	15	79.2	30.5	4.9	12.9
1	1	F	16	1	14.3	81.3	28.9	4.95	12.9
1	1	M	17	1	16.7	89.1	32.6	5.14	12.9
1	1	M	16	1	18.1	81.8	30	6.03	12.9
1	2	F	16	1	11.7	81.1	28.3	4.11	13
1	1	F	15	1	12	77.2	28.6	4.2	13
1	1	F	16	1	13.8	85.4	31.1	4.42	13
1	1	F	16	1	14.6	83.4	32.6	4.48	13
1	1	F	15	1	14.5	85.1	32.4	4.49	13
1	1	F	17	1	13.9	85.6	29.9	4.66	13
1	1	F	15	1	14.2	80.1	30.3	4.7	13
1	1	F	17	1	14.6	85.8	31.1	4.71	13
1	1	F	16	1	14.1	77.9	29.4	4.81	13
1	1	F	17	1	14.4	82.4	29.4	4.88	13
1	1	F	17	1	15.6	47.7	32	4.88	13
1	1	M	25	1	16.4	89.1	32.2	5.1	13
1	1	M	16	1	16.1	82.5	29.7	5.44	13
1	1	M	14	1	17.1	83.7	31	5.5	13
1	1	M	15	1	17.3	81.6	30	5.71	13
1	1	F	17	1	16.4	81.5	28.4	5.77	13
1	1	M	16	1	17.3	81.6	29.7	5.84	13
1	1	M	16	1	17.7	82.3	30.3	5.86	13
1	1	F	16	1	13.3	82.8	31.1	4.27	13.1
1	1	F	37	1	13.9	87.4	32.1	4.33	13.1
1	1	F	15	1	15	86.5	32.4	4.65	13.1
1	1	M	15	1	15.7	81.9	30.1	5.21	13.1
1	1	M	16	1	15.1	77.6	28.4	5.3	13.1
1	1	M	17	1	15.3	80.5	28.8	5.33	13.1
1	1	M	18	1	16.7	84.9	31.1	5.38	13.1
1	1	M	17	1	17.7	84	31.4	5.65	13.1
1	1	F	15	1	13.5	85.2	32.6	4.14	13.2
1	1	F	17	1	12.5	83.7	29.9	4.19	13.2
1	1	F	16	1	13.2	85.2	30.5	4.34	13.2
1	1	F	15	1	14.6	81.2	30.7	4.74	13.2
1	1	M	18	1	15.7	83.8	30.6	5.12	13.2
1	1	M	16	1	17.7	88	31.8	5.56	13.2
1	1	M	17	1	16.6	79.4	29.2	5.67	13.2
1	1	M	17	1	16.9	80.7	29.2	5.79	13.2
1	1	M	18	1	18.7	83.8	30.4	6.15	13.2
1	1	F	18	1	12.6	81.5	29.2	4.31	13.3
1	1	F	16	1	13.5	82.5	30	4.5	13.3
1	1	F	16	1	14.4	88.3	31.9	4.5	13.3
1	1	F	15	1	14.6	85.9	31.7	4.61	13.3
1	1	F	16	1	14.3	84.3	30.4	4.7	13.3
1	1	F	15	1	13.7	80.5	29	4.71	13.3
1	1	M	16	1	15.1	83.7	30.6	4.92	13.3
1	1	F	15	1	13.8	78.9	27.6	4.98	13.3
1	1	M	17	1	15.6	84.2	30.9	5.06	13.3
1	1	M	16	1	15.8	81.9	30	5.25	13.3
1	1	M	16	1	17.1	84.7	30.5	5.59	13.3
1	1	F	16	1	13.4	87.8	32.3	4.17	13.4
1	1	F	15	1	13.6	82.8	31.4	4.33	13.4
1	1	F	16	1	13.5	80.4	30.2	4.46	13.4
1	1	F	18	1	12.7	99.9	28.4	4.47	13.4
1	1	F	16	1	13.7	86.5	30.4	4.51	13.4
1	1	F	16	1	14.1	84.8	30.5	4.62	13.4
1	1	F	15	1	15.5	81.1	32.9	4.72	13.4
1	1	F	17	1	14.7	81.2	29.3	4.99	13.4
1	1	F	16	1	14.7	81.9	29.3	5.03	13.4
1	1	F	16	1	15.1	81.7	30	5.04	13.4
1	1	F	16	1	15.9	80.7	30.4	5.09	13.4
1	1	F	17	1	16.1	82.6	31.4	5.11	13.4
1	1	M	16	1	16	81.1	29.6	5.41	13.4
1	1	F	16	1	13.1	81.9	30.2	4.33	13.5
1	1	F	18	1	13.4	85.2	30.6	4.39	13.5
1	1	F	15	1	13.6	84.6	30.7	4.44	13.5
1	1	F	16	1	14.2	83.2	31.2	4.55	13.5
1	1	F	15	1	14	82	29.7	4.71	13.5
1	1	M	17	1	16.6	88.4	32.8	5.17	13.5
1	1	M	17	1	15	78.4	28.1	5.34	13.5
1	1	M	17	1	16.8	82.6	31.1	5.39	13.5
1	1	F	16	1	10.9	80.8	29.7	3.66	13.6
1	1	F	15	1	12.8	80.3	29.7	4.29	13.6
1	1	F	16	1	12.6	81.4	28.8	4.39	13.6
1	1	F	15	1	14	81.7	30.6	4.6	13.6
1	1	M	17	1	16.4	84.4	30.9	5.31	13.6
1	1	M	16	1	15.8	82.9	29.6	5.35	13.6
1	1	F	17	1	13.6	94.3	34.1	3.99	13.7
1	1	F	17	1	13.3	84.7	30.1	4.43	13.7
1	1	F	16	1	14.6	84.2	31.6	4.64	13.7
1	1	F	17	1	13.3	99.9	28.4	4.7	13.7
1	1	F	17	1	15.2	88.2	32.3	4.71	13.7
1	1	F	15	1	14.6	79.3	29.6	4.92	13.7
1	1	M	16	1	16.5	86.3	32.1	5.13	13.7
1	1	M	17	1	16.9	87.9	31.6	5.36	13.7
1	1	M	17	1	16.5	81.8	13.2	5.47	13.7
1	1	F	17	1	13.6	99.9	29.3	4.66	13.8
1	1	F	16	1	14.7	82.5	31.1	4.72	13.8
1	1	F	17	1	13.9	80.4	29.1	4.79	13.8
1	1	F	16	1	15.5	82	31	4.99	13.8
1	1	F	16	1	15.6	85.9	31.2	4.99	13.8
1	1	M	16	1	14.2	79.6	28.2	5.06	13.8
1	1	M	17	1	16.7	82.7	30.8	5.42	13.8
1	1	M	17	1	17	84.8	30.6	5.55	13.8
1	1	F	17	1	13.5	80.4	29.7	4.56	13.9
1	2	F	16	1	14.4	82.4	30.4	4.75	13.9
1	1	F	15	1	15.1	84.6	31.4	4.81	13.9
1	1	M	17	1	16.4	85.7	32.4	5.07	13.9
1	1	M	16	1	16.6	84.5	31	5.37	13.9
1	1	M	17	1	16.9	82	29.7	5.68	13.9
1	1	M	17	1	16.9	78.9	29.5	5.71	13.9
1	1	F	16	1	13	77.3	29.7	4.39	14
1	1	F	15	1	12.5	73.6	26.4	4.75	14
1	1	F	17	1	14	78.8	28.5	4.93	14
1	1	M	17	1	16.6	83.5	30.7	5.42	14
1	1	F	16	1	14	86.8	33.9	4.14	14.1
1	1	M	18	1	15.5	83	29.5	5.25	14.1
1	1	F	16	1	13	83.1	29.7	4.37	14.2
1	1	F	16	1	15.8	77.1	30.7	5.14	14.2
1	1	F	16	1	13.8	79.2	27.9	4.96	14.3
1	1	F	16	1	14.2	77.7	28.1	5.06	14.3
1	1	F	15	1	11.9	76.2	27.7	4.31	14.4
1	1	F	15	1	14.4	82.8	30.4	4.75	14.4
1	1	M	16	1	15.1	99.9	28	5.39	14.4
1	1	F	17	1	13.9	80.7	30.6	4.55	14.5
1	1	F	15	1	15.4	81.3	31.3	4.92	14.5
1	1	M	14	1	14.9	83.1	29.8	4.99	14.5
1	1	F	15	1	15.2	80.6	30.2	5.05	14.5
1	1	M	17	1	16.1	81.6	29.9	5.41	14.5
1	1	F	17	1	12	75.4	26	4.63	14.6
1	1	F	17	1	12.2	74.1	26.2	4.67	14.6
1	1	F	16	1	14.3	75	28	5.1	15.1
1	1	F	16	1	13.4	80.5	29.2	4.59	15.2
1	1	F	15	1	11.6	70.2	24.7	4.71	15.3
1	1	F	16	1	11.4	70.7	25.7	4.6	15.4
1	1	F	16	1	13.7	83.8	30.7	4.47	15.5
1	1	F	16	1	11.1	68.9	23.8	4.68	15.5
1	1	M	15	1	15.9	77.1	27.7	5.75	15.5
1	1	F	15	1	12.9	77.4	28.4	4.55	15.6
1	1	F	15	1	13.5	76.7	28.3	4.76	15.6
1	1	F	17	1	12.2	79	27.4	4.46	15.8
1	1	F	17	1	11.6	73.5	25.85	4.49	16.5
1	1	F	16	1	12.2	71.6	24.9	4.91	16.5
1	1	F	16	1	13.3	77.4	28.3	4.71	17.1
1	1	M	18	1	11.9	68.7	24.4	4.9	17.2
1	1	F	15	1	13	76.8	28.3	4.6	18.2
1	1	F	17	1	9.3	56.9	19.2	4.86	18.3
1	1	F	17	1	10.8	66.5	22.3	4.87	18.7
1	1	F	15	1	10.4	64	22	4.74	19.2
1	1	M	15	1	12.4	63.6	21.4	5.78	19.5
1	1	F	16	1	10.2	68.8	24.3	4.21	20.2
1	1	F	15	1	10.6	65	22.9	4.62	20.9
1	1	F	18	1	9.8	54.9	17.8	5.49	21.4
1	1	F	16	1	15	87.2	31.6	4.76	99.9
1	1	M	18	1	16.4	83	30.2	5.43	99.9
2	1	M	17	1	14.3	86.8	29.4	4.87	11.7
2	1	F	16	1	12.3	89.7	29.6	4.17	11.8
2	1	F	16	1	13	87.7	28.8	4.51	11.8
2	1	M	16	1	13.7	86.1	29.2	4.71	11.9
2	1	M	15	1	14.7	83.3	28.2	5.19	11.9
2	1	F	16	1	11.4	88.6	28.8	3.97	12
2	1	F	18	1	13.3	83.1	30.2	4.4	12
2	1	F	15	1	12	85.7	27.1	4.43	12
2	1	F	16	1	13.3	85.4	28.1	4.74	12
2	1	M	16	1	14.2	85.7	29.1	4.88	12
2	1	M	15	1	14.8	88.7	29.9	4.96	12
2	1	M	16	1	14.6	88.2	29	5.02	12
2	1	F	15	1	13	91.5	30.8	4.23	12.1
2	1	F	14	1	13.2	86.2	27.7	4.75	12.1
2	1	M	16	1	13.3	83.7	26.5	4.98	12.1
2	1	M	16	1	16.6	84.3	27.2	6.1	12.1
2	1	F	15	1	13.1	88.9	28	4.68	12.2
2	1	F	16	1	14.3	92.9	30.4	4.72	12.2
2	1	F	16	1	13.3	84.7	27.9	4.77	12.2
2	1	M	15	1	14.4	87	29.7	4.86	12.2
2	1	M	16	1	14.8	79.2	29.4	5.04	12.2
2	1	M	16	1	15.6	83.8	30.5	5.13	12.2
2	1	M	16	1	14.9	84.5	28.4	5.24	12.2
2	1	F	16	1	12.3	84	27	4.56	12.3
2	1	M	16	1	15.3	87.4	30.1	5.09	12.3
2	1	M	16	1	15.7	79.1	30.1	5.23	12.3
2	1	M	17	1	15.5	80.4	29.1	5.32	12.3
2	1	M	16	1	16.8	86.1	29.6	5.67	12.3
2	1	F	15	1	13.1	87.8	28.8	4.55	12.4
2	1	F	16	1	13.3	88.5	29.3	4.66	12.4
2	1	M	16	1	13.6	83.5	27.1	5.02	12.4
2	1	M	16	1	15.8	84.6	29.6	5.34	12.4
2	1	M	15	1	15.3	85.8	28.1	5.45	12.4
2	1	F	14	1	11.6	83.8	28	4.15	12.5
2	1	F	16	1	12.7	89.9	30	4.22	12.5
2	2	F	16	1	14.1	88	32.4	4.34	12.5
2	1	M	16	1	13.7	85.5	31.52	4.41	12.5
2	1	F	17	1	14.2	86.9	31.8	4.48	12.5
2	1	M	16	1	13.4	83	26.8	5	12.5
2	1	F	16	1	14.1	86.4	28.1	5.02	12.5
2	1	M	16	1	16	87.2	31.8	5.03	12.5
2	1	M	15	1	14.3	83.4	28.3	5.07	12.5
2	1	M	16	1	15	89.1	29.4	5.09	12.5
2	1	M	16	1	15	88.7	28.4	5.27	12.5
2	1	M	17	1	15.3	81	28.8	5.33	12.5
2	1	M	17	1	15.4	79.9	28.6	5.39	12.5
2	1	M	16	1	17.1	78.8	29.7	5.77	12.5
2	1	F	16	1	12.8	92.6	30.3	4.24	12.6
2	1	F	16	1	12	85.1	27.5	4.37	12.6
2	1	F	15	1	11.9	84.4	27.1	4.38	12.6
2	1	M	16	1	14	85.6	31.4	4.46	12.6
2	1	M	15	1	12.6	81.9	27.7	4.57	12.6
2	1	F	34	1	14.3	84.7	31.1	4.59	12.6
2	1	F	16	1	13	88.1	28.3	4.6	12.6
2	1	F	16	1	13.1	86.9	28.2	4.64	12.6
2	1	M	16	1	14.5	92.2	30.7	4.73	12.6
2	1	F	17	1	14.6	84	30.4	4.79	12.6
2	1	M	15	1	13.8	85.5	28.6	4.82	12.6
2	1	F	16	1	13.1	83.1	26.9	4.86	12.6
2	1	M	16	1	14.6	86.1	30	4.86	12.6
2	1	M	16	1	15.1	87.6	29.3	5.14	12.6
2	1	M	14	1	14.1	80.3	27.2	5.18	12.6
2	1	M	16	1	16.1	87.3	29.3	5.49	12.6
2	1	M	16	1	15.5	84.9	27.3	5.68	12.6
2	1	F	15	1	12.9	87.7	28.1	4.58	12.7
2	1	M	17	1	14.2	83.1	30.5	4.65	12.7
2	1	M	16	1	13.9	80.6	29.4	4.71	12.7
2	1	F	16	1	13.4	83.8	27.5	4.89	12.7
2	1	M	16	1	16.4	88.1	32.4	5.06	12.7
2	1	M	16	1	15.8	84	29	5.45	12.7
2	1	M	16	1	15.5	84.9	28	5.55	12.7
2	1	M	16	1	16.7	83	30	5.56	12.7
2	1	M	16	1	15.9	86.8	28.1	5.64	12.7
2	1	M	14	1	12.8	90.1	30.3	4.22	12.8
2	1	F	16	1	11.8	86.8	27.6	4.26	12.8
2	1	F	16	1	11.9	86.5	27.7	4.3	12.8
2	1	F	16	1	12.1	85.4	27.8	4.34	12.8
2	1	M	16	1	12.4	83.5	27.5	4.5	12.8
2	1	M	14	1	13	83.7	28.1	4.63	12.8
2	1	M	16	1	13.4	86.8	28	4.79	12.8
2	1	M	15	1	14.6	90.4	29.5	4.95	12.8
2	1	F	15	1	14.3	87.9	28.5	5.01	12.8
2	1	M	16	1	14.8	86.2	28.2	5.25	12.8
2	1	M	16	1	15.6	88.6	29.4	5.3	12.8
2	1	F	15	1	11.9	85.1	28.3	4.21	12.9
2	1	F	16	1	12	88.4	28.5	4.23	12.9
2	1	F	16	1	12.4	83.7	28.1	4.43	12.9
2	1	F	16	1	14	84.5	30.7	4.58	12.9
2	1	M	14	1	13.2	81.9	27.8	4.77	12.9
2	1	M	14	1	13.7	85.1	28.5	4.8	12.9
2	1	M	15	1	13.3	85.7	27.4	4.87	12.9
2	1	F	38	1	13.4	78	27.4	4.88	12.9
2	1	M	16	1	14.7	81.4	29.7	4.94	12.9
2	1	F	17	1	15.1	84	30.4	4.98	12.9
2	1	M	16	1	14.6	88.2	28.8	5.05	12.9
2	1	M	16	1	16.3	89.4	30.3	5.39	12.9
2	1	M	16	1	16	89.2	29.1	5.49	12.9
2	1	M	19	1	18.5	87.2	32.1	5.76	12.9
2	1	F	15	1	12.2	84.1	28.6	4.25	13
2	1	F	16	1	12.3	89.1	28.9	4.26	13
2	1	F	16	1	11.4	81.4	26.4	4.33	13
2	1	F	15	1	11.8	83.6	26.7	4.4	13
2	1	F	17	1	13.4	82.8	30.3	4.41	13
2	1	M	17	1	13.5	82.2	30.3	4.45	13
2	1	F	16	1	12.4	86.6	27.8	4.46	13
2	1	F	15	1	13.2	84.6	28.6	4.62	13
2	1	F	14	1	12.4	82.7	26.5	4.69	13
2	1	F	16	1	12.5	81.8	26.6	4.7	13
2	1	F	16	1	13.1	84.4	27.1	4.84	13
2	1	M	16	1	13	82.9	26.5	4.91	13
2	1	M	16	1	16.1	87.7	32.2	4.99	13
2	1	M	16	1	14.3	85.6	28.4	5.03	13
2	1	M	17	1	15.4	82.9	30	5.13	13
2	1	M	16	1	15.7	90.4	30.4	5.15	13
2	1	F	16	1	13.5	80.5	26	5.17	13
2	1	M	17	1	15.9	83.5	30.1	5.27	13
2	1	M	15	1	15.8	87.9	29.5	5.38	13
2	1	M	17	1	15.9	81.5	29.5	5.39	13
2	1	M	15	1	15.7	85.4	28.7	5.47	13
2	1	M	15	1	11.7	83.8	27.3	4.28	13.1
2	1	M	16	1	13.6	88.7	30	4.54	13.1
2	1	F	16	1	13	85.9	28.4	4.58	13.1
2	1	F	15	1	12.5	82.1	26.3	4.73	13.1
2	1	M	16	1	13.9	85.5	28.4	4.9	13.1
2	1	M	17	1	15.2	85	31	4.91	13.1
2	1	M	15	1	12.7	81.7	25.8	4.93	13.1
2	1	M	15	1	14.2	85.5	28.7	4.97	13.1
2	1	M	15	1	13.4	79.6	26.5	5.04	13.1
2	1	M	16	1	14.7	88.2	29.3	5.04	13.1
2	1	F	17	1	15.4	83.2	30.1	5.12	13.1
2	1	M	16	1	14.3	83.2	26.9	5.33	13.1
2	1	M	16	1	14.6	85.7	27.2	5.36	13.1
2	1	M	15	1	15	79.3	27.1	5.54	13.1
2	1	M	17	1	17.3	83.8	30.3	5.71	13.1
2	1	F	16	1	12.1	89	28.7	4.2	13.2
2	1	F	15	1	14	83.6	26.1	4.38	13.2
2	1	F	16	1	12.6	85.6	27.6	4.57	13.2
2	1	F	16	1	12.3	83.4	26.3	4.68	13.2
2	1	M	16	1	14.1	91.3	29.4	4.8	13.2
2	1	F	15	1	13.4	86.1	27.8	4.81	13.2
2	1	M	16	1	13.5	85.9	28	4.82	13.2
2	1	F	14	1	13.4	86.7	27.7	4.83	13.2
2	1	M	18	1	16.2	87.7	32.1	5.04	13.2
2	1	M	16	1	14.3	86.5	28.4	5.05	13.2
2	1	M	16	1	15.2	87.5	29.4	5.18	13.2
2	1	F	15	1	14.2	80.2	27.2	5.2	13.2
2	1	M	15	1	14.3	84.1	27.4	5.23	13.2
2	1	M	16	1	13.7	79.5	26	5.25	13.2
2	1	M	17	1	16.2	78.1	28.7	5.67	13.2
2	1	F	15	1	12.1	87.1	29.8	4.05	13.3
2	1	F	16	1	12.1	88.7	28.7	4.22	13.3
2	1	F	16	1	12.4	88.3	28.4	4.37	13.3
2	1	F	15	1	12.4	88.7	28	4.43	13.3
2	1	F	16	1	12.6	85.6	27.9	4.52	13.3
2	1	F	16	1	13.6	89.8	29.4	4.64	13.3
2	1	M	16	1	13.4	79	28.2	4.74	13.3
2	1	F	16	1	13	83.8	27.4	4.76	13.3
2	1	M	16	1	13.6	86	28.3	4.8	13.3
2	1	M	15	1	13.8	85	28.2	4.9	13.3
2	1	M	17	1	15.3	85.9	30.7	4.99	13.3
2	1	M	16	1	14.2	89.2	28.3	5.01	13.3
2	1	M	15	1	14.9	87.2	29.6	5.02	13.3
2	1	M	16	1	14.3	85.1	27.7	5.18	13.3
2	1	M	15	1	14.9	81.5	27.2	5.27	13.3
2	1	M	16	1	14.8	83.8	27.5	5.37	13.3
2	1	M	15	1	15.2	86.8	28.2	5.39	13.3
2	1	M	16	1	15	84.7	27.8	5.41	13.3
2	1	M	16	1	16.2	89.2	29.4	5.53	13.3
2	1	F	16	1	11.8	90.1	28.8	4.1	13.4
2	1	F	17	1	12.4	79.7	28.7	4.33	13.4
2	2	F	18	1	13	76.8	28	4.63	13.4
2	1	F	16	1	13.2	86.4	28.3	4.68	13.4
2	1	F	14	1	11.6	79.3	24.8	4.7	13.4
2	1	M	16	1	13.13	87.1	27.7	4.8	13.4
2	2	M	16	1	14.7	81.5	29.12	5.01	13.4
2	1	M	16	1	15.5	82.8	30.3	5.14	13.4
2	1	M	16	1	17.5	83.1	30.5	5.74	13.4
2	1	M	16	1	17.5	82	30.2	5.8	13.4
2	1	F	16	1	11.6	85.8	28.4	4.08	13.5
2	1	F	17	1	12.2	80.3	27.9	4.38	13.5
2	1	F	15	1	12.3	88	27.7	4.45	13.5
2	1	F	15	1	12.1	84.7	26.9	4.49	13.5
2	1	F	15	1	12.1	78.9	25.2	4.8	13.5
2	1	M	18	1	15.4	86.5	31.6	4.87	13.5
2	1	M	17	1	14.8	82.2	30.2	4.91	13.5
2	1	M	16	1	13.7	87.7	27.9	4.93	13.5
2	1	M	16	1	15.5	89	30.7	5.1	13.5
2	1	M	16	1	15.8	84.4	30.7	5.13	13.5
2	1	M	17	1	13.7	81.8	26.3	5.23	13.5
2	1	F	15	1	12.2	83.3	27.2	4.51	13.6
2	1	F	15	1	13.2	82.4	27.4	4.83	13.6
2	1	M	15	1	14.7	88.3	29.3	5	13.6
2	1	M	17	1	15.4	84	30.6	5.02	13.6
2	1	M	15	1	14	85.9	27.1	5.18	13.6
2	1	M	16	1	14.7	83.9	28.5	5.18	13.6
2	1	M	16	1	14.8	87.5	28.3	5.22	13.6
2	1	F	16	1	15.9	81.3	30.1	5.27	13.6
2	1	M	17	1	16.7	84	30.6	5.46	13.6
2	1	M	17	1	16.4	80.2	29.1	5.62	13.6
2	1	M	17	1	16.7	79	28.8	5.8	13.6
2	1	F	17	1	13.2	86.4	31.5	4.21	13.7
2	1	M	15	1	13.1	85.4	27.1	4.83	13.7
2	1	M	15	1	13.8	84.3	27.4	5.04	13.7
2	1	M	18	1	14.8	78.2	29.1	5.09	13.7
2	1	M	16	1	13.7	81.2	26.9	5.1	13.7
2	1	M	17	1	15.4	81.5	30.2	5.1	13.7
2	1	M	16	1	15	87.3	28.1	5.34	13.7
2	1	M	16	1	15.5	76.9	28	5.55	13.7
2	1	M	16	1	15.7	87.1	27.6	5.69	13.7
2	1	M	15	1	15.7	84.5	26.8	5.85	13.7
2	1	M	16	1	15.9	84.3	26.7	5.97	13.7
2	1	F	16	1	13.8	86.8	32	4.31	13.8
2	1	F	17	1	13.7	85.4	30.6	4.5	13.8
2	1	M	16	1	13.9	82	29.7	4.67	13.8
2	1	M	17	1	14.9	83.3	30.5	4.89	13.8
2	1	M	16	1	13.6	86.4	27.6	4.92	13.8
2	1	M	16	1	15	86.9	29.9	5.03	13.8
2	1	M	17	1	15.4	83.2	30.4	5.09	13.8
2	1	M	16	1	15.2	80	29.1	5.23	13.8
2	1	M	18	1	18	86.8	31.8	5.65	13.8
2	1	M	17	1	16.3	79.6	28.5	5.72	13.8
2	1	F	16	1	13.3	86.8	29.1	4.56	13.9
2	1	F	15	1	13	86.5	27.4	4.75	13.9
2	1	M	16	1	12.9	84.2	26.8	4.81	13.9
2	1	F	15	1	13.9	80.7	28.9	4.81	13.9
2	1	F	16	1	14.4	78.9	28.8	5.01	13.9
2	1	M	16	1	14.8	80.2	28.7	5.15	13.9
2	1	M	18	1	15	78.4	28.5	5.27	13.9
2	1	M	16	1	14.5	84.1	27.8	5.32	13.9
2	1	M	14	1	14.7	77.9	25	5.85	13.9
2	1	M	16	1	12.4	85.8	27.6	4.51	14
2	1	F	17	1	14.2	85.9	31.5	4.52	14
2	1	M	16	1	13.5	84.3	27	4.99	14
2	1	F	15	1	12.4	78.1	24.3	5.09	14
2	1	M	17	1	15.8	81.8	30.1	5.24	14
2	1	F	16	1	12.2	91.2	29.4	4.16	14.1
2	1	F	16	1	12.1	78.3	28.6	4.25	14.1
2	1	F	15	1	12.1	85.5	37.4	4.4	14.1
2	1	F	15	1	13.7	81.2	29.8	4.6	14.1
2	3	M	16	1	14.4	82.5	30	4.82	14.1
2	1	M	16	1	13.1	85	26.7	4.91	14.1
2	1	M	16	1	14.3	79	28.9	4.95	14.1
2	1	M	16	1	12.9	82.1	25.9	4.98	14.1
2	1	M	15	1	13	84.6	29	4.47	14.2
2	1	M	16	1	12.7	87.7	27.9	4.54	14.2
2	1	F	15	1	11.7	81.5	25.6	4.56	14.2
2	1	M	16	1	13.6	82.3	26.1	5.21	14.2
2	1	M	17	1	15.8	83.1	30.2	5.25	14.2
2	1	M	17	1	16.8	84.1	31.8	5.28	14.2
2	1	M	17	1	16	78	28.5	5.62	14.2
2	1	F	15	1	12.1	80.4	25.8	4.7	14.3
2	1	F	16	1	13.9	79.1	28.5	4.89	14.3
2	1	M	16	1	14	79	25.2	5.55	14.3
2	1	M	16	1	15.9	82.2	26.9	5.91	14.3
2	1	F	17	1	12.5	77.2	27.2	4.6	14.4
2	1	F	16	1	11.6	77.6	24.9	4.66	14.4
2	1	M	19	1	15.1	85.2	30.5	4.94	14.4
2	1	M	17	1	16.5	84.1	30.9	5.34	14.4
2	1	F	16	1	11.7	84.1	26.9	4.35	14.5
2	1	M	15	1	13.2	80.4	25.9	5.09	14.5
2	1	M	18	1	15.3	81.8	29.2	5.22	14.5
2	1	M	15	1	14.1	76.8	25.5	5.55	14.5
2	1	M	15	1	13.6	84.2	27.1	5.03	14.7
2	1	M	15	1	13.5	79	29.5	4.59	14.8
2	1	M	16	1	13.1	75.9	27.2	8.83	14.8
2	1	F	16	1	11.7	80.3	26.1	4.47	14.9
2	1	F	17	1	13.9	80.8	29.5	4.73	15
2	1	F	15	1	13	81.5	27	4.81	15.1
2	1	F	16	1	12.8	82.4	26.3	4.87	15.1
2	1	M	19	1	16.8	91.4	33.7	4.99	15.1
2	1	F	16	1	11.6	76	24.9	4.66	15.2
2	1	F	15	1	10.3	72.5	22	4.69	15.2
2	2	M	16	1	14.9	82.3	30.4	4.92	15.2
2	1	F	16	1	10.8	83.3	26	4.18	15.5
2	1	F	16	1	11.2	69.5	24.7	4.55	15.5
2	1	F	15	1	11.3	80.2	25.8	4.37	15.6
2	1	M	16	1	11.1	82	25.6	4.35	15.7
2	2	M	16	1	14.8	71.8	26	5.68	15.9
2	1	F	15	1	13	76.2	27	4.82	16.1
2	1	M	16	1	12.8	81	25.3	5.05	16.1
2	1	F	16	1	11.2	73.7	23.5	4.77	16.4
2	1	M	15	1	10.4	74.8	24.5	4.26	16.6
2	1	F	17	1	12.3	72.5	25.8	4.75	16.9
2	1	F	16	1	10	73.8	23.5	4.26	17.3
2	1	F	18	1	12.6	73.6	26.1	4.81	17.6
2	1	F	15	1	9.8	68.6	21.1	4.64	19
2	1	F	15	1	11.1	64.7	19.6	5.68	19.8
2	1	F	15	1	9.1	64.2	19.3	4.71	20
2	1	F	16	1	11.2	77.5	23.8	4.72	21.9
3	2	F	18	1	14.4	83.8	31.6	4.55	11.2
3	2	F	15	1	13.3	86.7	32.6	4.08	11.5
3	1	F	15	1	16	84.8	31.4	5.1	11.5
3	2	F	15	1	14.4	88.7	33.4	4.33	11.6
3	2	F	15	1	14.6	87.8	33.4	4.37	11.6
3	1	F	16	1	14.1	85.8	31.4	4.49	11.6
3	1	F	17	1	14	84.1	31.1	4.51	11.7
3	1	M	16	1	12.5	84.6	31.1	4.03	11.8
3	2	F	15	1	12.8	84	31.3	4.08	11.8
3	2	F	15	1	14.6	82.2	31	4.7	11.8
3	2	F	15	1	14.7	84	31	4.76	11.8
3	2	F	14	1	14.6	83.5	31	4.72	11.9
3	1	F	15	1	13.1	86.6	31.6	4.14	12
3	2	F	14	1	15.5	88.5	33	4.68	12
3	2	F	15	1	14.5	81.7	30.6	4.75	12
3	2	F	15	1	13.1	85.8	31.6	4.13	12.1
3	2	F	14	1	13.4	85.3	32.1	4.17	12.1
3	1	M	16	1	12.4	77	27.9	4.43	12.1
3	1	F	17	1	14.1	87.2	31.8	4.44	12.1
3	2	F	15	1	13.9	83.7	31	4.49	12.1
3	2	F	18	1	14.5	82.1	31.5	4.61	12.1
3	1	F	16	1	14	85.6	30.1	4.66	12.1
3	2	F	15	1	14.7	83.7	31.1	4.74	12.1
3	1	M	16	1	15.5	86.8	32.6	4.75	12.1
3	2	F	15	1	16.8	87.1	33.9	4.96	12.1
3	2	F	18	1	13.4	82.7	30.7	4.36	12.2
3	1	F	15	1	12.6	80.8	28.3	4.45	12.2
3	2	F	17	1	12.7	74.4	27.8	4.59	12.2
3	1	M	16	1	14.8	85.2	31.6	4.68	12.2
3	1	M	16	1	16	87	31.6	5.05	12.2
3	1	F	16	1	14.6	86.6	31.6	4.62	12.3
3	1	F	16	1	14.2	87	31.8	4.64	12.3
3	2	F	18	1	14.9	84.3	32	4.64	12.3
3	1	M	16	1	15	84.2	30	5	12.3
3	1	M	15	1	18.3	91.9	34.6	5.29	12.3
3	1	M	15	1	16.3	83.6	30.1	5.41	12.3
3	1	F	15	1	12.2	83.9	29.7	4.11	12.4
3	2	F	16	1	13.8	85.3	31.7	4.35	12.4
3	2	F	16	1	13.7	83.1	30.3	4.51	12.4
3	1	F	16	1	13.7	83.2	30.4	4.51	12.4
3	1	F	16	1	13.7	85.5	30.3	4.53	12.4
3	1	F	16	1	14	82.9	30.7	4.56	12.4
3	1	M	15	1	14.3	86.6	31.2	4.59	12.4
3	2	F	15	1	14.4	82.8	30.9	4.66	12.4
3	1	F	15	1	15.1	87.9	32.1	4.7	12.4
3	2	F	14	1	14.2	80.6	30.1	4.72	12.4
3	2	F	15	1	15.6	81.5	30.9	5.04	12.4
3	1	M	15	1	15.5	80.3	29.6	5.24	12.4
3	1	M	16	1	17.8	90	32.9	5.42	12.4
3	2	F	16	1	12.4	82.7	30.6	4.06	12.5
3	2	F	15	1	13.6	84.4	31.3	4.35	12.5
3	1	F	15	1	14.2	87.6	32.4	4.38	12.5
3	2	F	16	1	13.2	81.8	30.1	4.39	12.5
3	2	F	18	1	13.8	82.3	30.8	4.49	12.5
3	1	F	16	1	14	83.4	31.1	4.49	12.5
3	1	F	15	1	15.2	84.2	30.8	4.93	12.5
3	2	F	16	1	15.6	83.4	30.2	5.15	12.5
3	1	M	17	1	17.2	84.1	32.8	5.24	12.5
3	2	F	15	1	12.1	81	29.4	4.12	12.6
3	2	F	18	1	13.7	86.9	32.3	4.25	12.6
3	2	F	16	1	12.8	80	30	4.26	12.6
3	2	F	16	1	13.5	83.8	31.5	4.28	12.6
3	1	M	15	1	16.7	84.8	31.2	4.33	12.6
3	1	F	15	1	13.7	84.9	30.9	4.44	12.6
3	1	F	15	1	15.7	84.9	34.8	4.52	12.6
3	2	F	16	1	14.2	84.4	30.6	4.63	12.6
3	1	F	15	1	13.3	80.4	28.5	4.67	12.6
3	1	F	16	1	15.5	85.8	32.9	4.7	12.6
3	1	F	15	1	14.5	82.4	30.7	4.71	12.6
3	1	M	16	1	14.7	84.3	30.9	4.77	12.6
3	1	F	15	1	14.7	80.6	29.7	4.95	12.6
3	1	M	16	1	16.1	86.3	31.9	5.04	12.6
3	2	F	15	1	15.5	82.6	30.6	5.07	12.6
3	2	F	14	1	15.3	80.2	29.9	5.14	12.6
3	1	M	15	1	16.5	83.7	30.8	5.41	12.6
3	1	F	16	1	12.1	85.5	30.4	3.98	12.7
3	2	F	16	1	12.2	79	29.7	4.11	12.7
3	1	M	16	1	14.1	88.2	33.5	4.21	12.7
3	1	F	16	1	13.7	84.5	30.8	4.43	12.7
3	1	F	16	1	13.3	82.7	29.9	4.44	12.7
3	2	F	16	1	14.6	87.7	32.8	4.44	12.7
3	2	F	15	1	15	84.9	33	4.54	12.7
3	1	F	16	1	14.1	85	30.4	4.63	12.7
3	1	F	15	1	13.6	81.5	28.2	4.81	12.7
3	1	M	16	1	15.4	88.4	31.9	4.83	12.7
3	1	M	15	1	14.2	78.8	28.5	4.98	12.7
3	1	F	15	1	15.4	83.1	30.3	5.06	12.7
3	1	M	16	1	16.7	86	32.6	5.13	12.7
3	1	M	15	1	14.8	81.5	28.8	5.15	12.7
3	1	M	16	1	17.2	86.4	31.8	5.43	12.7
3	1	M	16	1	16.8	81.6	29.9	5.61	12.7
3	2	F	15	1	12.3	86	32.2	3.83	12.8
3	2	F	16	1	13.3	86.3	32.2	4.14	12.8
3	2	F	16	1	12.8	80.7	29.9	4.28	12.8
3	1	F	16	1	13.2	85.8	30	4.28	12.8
3	1	F	16	1	13.5	87.2	31.5	4.3	12.8
3	1	F	15	1	12.1	83	29.3	4.35	12.8
3	2	F	15	1	14	85.7	31.9	4.39	12.8
3	1	F	16	1	14.5	89	32.8	4.42	12.8
3	2	F	15	1	14.4	83.5	31.9	4.51	12.8
3	2	F	15	1	14.3	84.9	31.3	4.59	12.8
3	2	F	16	1	15.2	87.6	32.8	4.63	12.8
3	1	M	15	1	14.2	83.8	30.4	4.68	12.8
3	1	M	15	1	15.5	88.8	32.5	4.77	12.8
3	1	M	15	1	15.1	85	30.8	4.9	12.8
3	1	F	15	1	15.1	83.7	30.2	4.99	12.8
3	1	F	15	1	14	99.9	26.8	5.21	12.8
3	1	F	15	1	5.3	85	29.7	1.8	12.9
3	2	F	16	1	12.7	87.9	32.8	3.87	12.9
3	1	F	15	1	12.3	81.9	29.7	4.16	12.9
3	2	F	999	1	13.4	85.3	31.9	4.19	12.9
3	1	F	15	1	15	86.8	33.5	4.47	12.9
3	2	F	16	1	13.5	80.1	29.2	4.64	12.9
3	1	F	16	1	15.7	89.8	33.1	4.74	12.9
3	2	F	14	1	15	82.1	31	4.85	12.9
3	1	M	16	1	15.1	80.6	28.7	5.27	12.9
3	1	M	17	1	17.4	87	32.1	5.4	12.9
3	1	F	16	1	13	84.7	31	4.18	13
3	2	F	15	1	13.4	82	31.4	4.26	13
3	2	F	15	1	13.8	84.7	32.3	4.29	13
3	1	M	15	1	13.6	86.5	31	4.38	13
3	2	F	17	1	13.6	83.7	31	4.39	13
3	2	F	15	1	13.8	84.4	30.9	4.47	13
3	2	F	16	1	14.9	88.4	33	4.51	13
3	1	F	16	1	14.3	86.1	31.7	4.52	13
3	1	F	15	1	13.7	83.2	30.1	4.54	13
3	1	F	15	1	13.8	82.7	30	4.6	13
3	1	M	15	1	14.7	83.3	30.9	4.75	13
3	1	M	15	1	15.6	89.9	32.6	4.79	13
3	1	M	17	1	15.4	83.7	30.7	5.02	13
3	1	M	15	1	15.7	82.2	30	5.22	13
3	1	M	16	1	16	81.8	29.8	5.38	13
3	1	M	15	1	16	77.6	28.5	5.6	13
3	2	F	15	1	13.3	80.4	30.4	4.39	13.1
3	1	F	15	1	13.5	83.7	29.7	4.52	13.1
3	1	F	15	1	14.4	83.3	30.9	4.68	13.1
3	1	F	16	1	14.6	85.2	31	4.7	13.1
3	2	F	16	1	14.1	82	30	4.71	13.1
3	2	F	16	1	14.2	81.6	29.7	4.76	13.1
3	1	F	15	1	14	82.5	29.4	4.77	13.1
3	1	M	15	1	14.6	76.4	28	5.22	13.1
3	2	F	16	1	13.7	85.9	31.6	4.34	13.2
3	2	F	15	1	12.6	78.1	28.7	4.38	13.2
3	1	F	15	1	14.3	84.5	31.4	4.57	13.2
3	1	M	16	1	15.6	87.2	31.8	4.9	13.2
3	1	M	15	1	16.5	85	31.8	5.19	13.2
3	1	M	15	1	15.8	80.4	30	5.25	13.2
3	1	M	15	1	14.9	77.4	27.8	5.36	13.2
3	1	M	16	1	15	79.7	29.2	5.46	13.2
3	2	F	16	1	13.1	83.1	30.1	4.36	13.3
3	1	F	16	1	12.9	81.6	29.4	4.39	13.3
3	2	F	14	1	14.1	84.7	31.6	4.48	13.3
3	1	F	15	1	13.5	83.2	30.1	4.5	13.3
3	2	F	16	1	14.7	84.7	31.7	4.64	13.3
3	1	M	16	1	13.9	79.2	29	4.78	13.3
3	1	F	15	1	14.4	84.5	29.9	4.82	13.3
3	1	F	15	1	14.7	84.1	30.3	4.84	13.3
3	1	M	15	1	16.3	89.2	33.7	4.84	13.3
3	1	F	15	1	15	87	30.5	4.92	13.3
3	2	F	16	1	13.6	74.7	27.1	5	13.3
3	1	F	15	1	15.1	81.3	30	5.05	13.3
3	2	F	16	1	13.4	84.8	31.5	4.26	13.4
3	1	F	16	1	14.4	91.9	33.1	4.35	13.4
3	2	F	15	1	13.8	81.6	30.5	4.52	13.4
3	2	F	16	1	14.1	83.4	30.6	4.6	13.4
3	1	F	16	1	14.9	85.9	31.7	4.72	13.4
3	1	M	18	1	15.6	84.4	31.1	5.01	13.4
3	1	M	15	1	15.4	81.1	30.6	5.03	13.4
3	1	M	16	1	15.7	82.6	30	5.24	13.4
3	1	M	15	1	13.4	87	31.6	4.23	13.4365
3	1	F	16	1	14.4	83.1	31.2	4.16	13.5
3	2	F	15	1	13.2	82.9	31.1	4.25	13.5
3	1	M	16	1	14.3	92.1	32	4.35	13.5
3	2	F	17	1	14.7	86.3	32.5	4.52	13.5
3	1	M	16	1	14.3	81.4	29.3	4.9	13.5
3	1	M	15	1	15.5	85.4	30.9	5.01	13.5
3	1	M	16	1	16.6	84.5	31.1	5.34	13.5
3	1	M	15	1	16	78.3	29.5	5.42	13.5
3	1	F	17	1	12.1	83.1	29.5	4.09	13.6
3	1	F	16	1	12.9	81.6	29.4	4.38	13.6
3	1	F	15	1	13.9	86.4	31.4	4.42	13.6
3	1	F	15	1	13.1	86.3	29.7	4.43	13.6
3	2	F	15	1	15.2	82.6	30.5	5	13.6
3	1	M	16	1	15.6	80.3	29.6	5.26	13.6
3	1	M	16	1	16.1	83.2	30.5	5.28	13.6
3	1	M	15	1	14	93.2	34.6	4.06	13.7
3	2	F	18	1	13.4	79.5	30.3	4.41	13.7
3	2	F	16	1	14	83.8	31.3	4.46	13.7
3	1	F	15	1	15.1	86.2	32.1	4.72	13.7
3	1	M	16	1	14.7	84.1	30.1	4.87	13.7
3	1	M	15	1	15.4	84.5	31	4.97	13.7
3	1	F	15	1	13.9	78	27	5.14	13.7
3	1	M	17	1	15.2	80.3	29.2	5.2	13.7
3	1	M	15	1	16.9	86.4	32.1	5.28	13.7
3	1	M	16	1	14.4	82.2	30.5	7.74	13.7
3	1	F	15	1	12.1	82.8	29.2	4.12	13.8
3	1	F	15	1	12.1	80.6	29.3	4.12	13.8
3	1	F	15	1	12.4	80.8	29.2	4.23	13.8
3	1	M	16	1	14.3	79.4	28.9	4.94	13.8
3	1	M	16	1	15.3	82.7	31	4.94	13.8
3	1	M	16	1	17.1	82.3	30.7	5.57	13.8
3	1	F	15	1	12.6	83.4	29.3	4.32	13.9
3	1	F	15	1	13.4	85.6	30.3	4.42	13.9
3	1	F	16	1	13.2	84.7	29.7	4.44	13.9
3	1	M	16	1	15.4	88.2	31.8	4.84	13.9
3	2	F	16	1	12.7	72.4	26.1	4.87	13.9
3	2	F	15	1	13.1	84.4	30.7	4.27	14
3	1	F	15	1	13.6	86.3	30.9	4.41	14
3	2	F	17	1	13.2	78.1	28.7	4.6	14
3	1	F	16	1	14.5	84.1	29.9	4.85	14
3	1	M	16	1	14.2	80.1	29.2	4.87	14
3	1	M	16	1	14.8	81.6	29.4	5.04	14
3	1	M	15	1	15.9	84.2	30.9	5.15	14
3	1	F	16	1	12.7	77.4	27.5	4.61	14.1
3	1	F	15	1	13.8	83.1	29.7	4.65	14.1
3	1	M	15	1	16.5	92.1	34.1	4.84	14.1
3	1	M	15	1	14.7	80.4	29	4.97	14.1
3	1	M	15	1	15.3	80.6	29.8	5.14	14.1
3	1	M	16	1	15.5	83.4	30.7	8.06	14.1
3	1	F	15	1	13.8	84.9	30.5	4.52	14.2
3	1	F	16	1	14.9	83.3	29.7	5.02	14.2
3	2	F	18	1	12.1	76.9	28.6	4.24	14.3
3	2	F	16	1	14.6	80.4	29.9	4.86	14.3
3	2	F	18	1	12	78.4	28.9	4.15	14.4
3	2	F	18	1	13.1	79.7	30.2	4.34	14.4
3	1	F	16	1	13.5	81.8	29.6	4.55	14.4
3	1	F	17	1	14.4	80.6	28.7	5.03	14.4
3	2	F	15	1	11.9	78.1	28.2	4.22	14.5
3	1	M	15	1	12.1	72.5	26.3	4.58	14.5
3	2	F	15	1	14.5	84.9	31.2	4.65	14.5
3	1	M	15	1	14	81.1	29.2	4.78	14.5
3	1	M	16	1	16.3	90.8	33.3	4.89	14.5
3	1	F	16	1	12.6	81.4	27.8	4.53	14.6
3	1	F	15	1	13.7	81.1	28.8	4.76	14.6
3	2	F	18	1	13.9	76.5	27.9	4.99	14.6
3	1	F	15	1	15	81.4	28.6	5.26	14.6
3	1	M	15	1	15	86.3	31.5	4.77	14.7
3	1	M	16	1	17.9	84.2	30.7	5.85	14.7
3	2	F	15	1	12.8	77.6	29.2	4.39	14.8
3	2	F	14	1	12.4	74.5	27.1	4.58	14.8
3	1	M	16	1	15.3	79.4	29	5.29	14.8
3	1	F	16	1	14.1	84	30.5	4.63	14.9
3	1	F	15	1	13.6	81.5	29.3	4.64	14.9
3	1	M	15	1	13.9	76.2	27.3	5.08	14.9
3	1	F	16	1	12.8	79.4	28.3	4.54	15
3	2	F	18	1	13.7	78.1	29.2	4.68	15
3	1	F	17	1	12.3	78.8	28.2	4.37	15.1
3	1	F	15	1	13.6	79	28.2	4.81	15.1
3	2	F	16	1	12.2	68.2	24.2	5.04	15.2
3	1	M	15	1	15.2	76.5	28.3	5.38	15.2
3	1	M	15	1	16.2	85.1	30	5.42	15.2
3	1	F	15	1	14.8	82.6	29.8	4.97	15.3
3	1	M	15	1	17	82.4	29.6	5.74	15.3
3	1	F	15	1	12.1	93.8	32	3.77	15.5
3	1	F	15	1	13.6	79.8	27.9	4.86	15.5
3	1	F	15	1	13.3	89.8	31.5	4.2	15.6
3	1	M	15	1	14.3	81.2	28.8	4.97	15.6
3	1	M	15	1	15	81.2	28.8	5.19	15.9
3	1	F	15	1	12.9	82.6	29.3	4.41	16
3	1	F	17	1	13.2	78.5	27.5	4.8	16.1
3	1	F	17	1	14.4	85	30	4.82	16.1
3	1	M	16	1	15.4	81.3	28.5	5.39	16.1
3	1	F	15	1	13.9	83.2	29.7	4.68	16.2
3	1	F	16	1	12	87	29.5	4.08	16.5
3	2	F	16	1	12.6	71.5	25.9	4.84	16.7
3	1	F	16	1	14.8	80.1	27.9	5.31	16.9
3	1	F	16	1	12.9	83	28.5	4.53	17.2
3	1	F	15	1	12.4	71.3	25.1	4.97	17.2
3	1	F	16	1	14.7	83.7	29.9	4.9	17.3
3	1	F	15	1	11.7	82.3	28.2	4.15	18.4
3	2	F	18	1	9.7	56.7	19.6	4.97	18.5
3	2	F	14	1	11	65.9	23.4	4.7	19.7
3	1	M	17	1	16.2	83.9	31	5.21	99.9
4	1	F	15	1	12.5	89.4	30.4	4.12	11.4
4	1	F	16	1	12.6	86.8	28.8	4.39	11.5
4	1	M	17	1	15.3	85.3	28.5	5.36	11.5
4	1	M	18	1	13.9	88.7	29.9	4.66	11.6
4	1	F	18	1	13.5	93.9	31.2	4.34	11.7
4	2	F	18	1	14	88.1	31.4	4.47	11.7
4	1	F	17	1	14	94.9	31	4.52	11.7
4	1	M	17	1	15.5	88.2	29.7	5.23	11.7
4	1	F	17	1	12	93.3	29.3	4.1	11.8
4	1	F	19	1	12.7	93.9	30.6	4.14	11.9
4	1	M	19	1	14.8	88.6	28.6	5.15	11.9
4	1	F	19	1	12.6	86.4	28.2	4.48	12
4	2	F	18	1	14.7	84	31.4	4.68	12
4	1	F	999	1	12.6	89.7	28.2	4.47	12.1
4	2	F	18	1	16	88.9	34.7	4.59	12.1
4	2	F	15	1	14.2	83.9	30.7	4.63	12.1
4	1	F	17	1	12.7	85.1	27.2	4.65	12.1
4	1	F	19	1	13.4	89	28.5	4.7	12.1
4	1	M	15	1	14.7	85.5	28.9	5.11	12.1
4	2	M	16	1	17.3	82.8	31.1	5.56	12.1
4	1	F	15	1	13.6	91.3	30.8	4.41	12.2
4	2	F	16	1	13.1	83	29.7	4.42	12.2
4	1	F	18	1	13.6	88.9	29.4	4.63	12.2
4	1	M	17	1	15	91.1	29.1	5.01	12.2
4	1	M	15	1	14.9	86	29.2	5.12	12.2
4	1	M	19	1	15.5	88.2	28.9	5.36	12.2
4	1	M	17	1	15.3	83.9	27.3	5.61	12.2
4	1	M	18	1	17.1	88.4	30	5.68	12.2
4	1	F	20	1	12.6	88.6	28.5	4.42	12.3
4	1	F	18	1	13.3	87.8	28.6	4.65	12.3
4	1	F	15	1	13.8	85.5	29.1	4.74	12.3
4	1	M	15	1	12.9	79.5	27	4.78	12.3
4	1	F	18	1	13.9	89.3	29	4.78	12.3
4	2	M	16	1	14.1	80.2	28.3	4.97	12.3
4	2	F	15	1	16.2	84.2	32.6	4.97	12.3
4	1	M	17	1	14.9	89.1	28.9	5.13	12.3
4	2	F	14	1	15.2	79.1	28.6	5.32	12.3
4	2	F	15	1	12.3	85.8	31	3.96	12.4
4	1	F	18	1	12.3	89	29.1	4.24	12.4
4	1	F	19	1	12.7	88.4	28.7	4.41	12.4
4	1	F	15	1	13.3	88.1	30.1	4.42	12.4
4	1	F	15	1	12.1	79	26.7	4.54	12.4
4	1	F	15	1	13	84	28.4	4.58	12.4
4	1	F	15	1	13.4	86	28.8	4.66	12.4
4	2	F	16	1	14.7	83.1	30.5	4.81	12.4
4	1	F	15	1	13.6	84.5	28.1	4.83	12.4
4	1	F	999	1	13.7	83.9	27.5	4.98	12.4
4	2	M	15	1	16.2	88.2	32.1	5.05	12.4
4	1	M	17	1	13.6	84.2	26.8	5.08	12.4
4	1	F	17	1	12.9	88.6	30	4.29	12.5
4	2	F	15	1	13.9	84.4	30.5	4.55	12.5
4	1	F	18	1	13.2	90.5	29	4.56	12.5
4	2	M	16	1	15.5	87.8	31.9	4.85	12.5
4	1	F	18	1	15	92.3	30.5	4.92	12.5
4	2	F	18	1	14.5	79.4	29.2	4.96	12.5
4	1	F	17	1	14.2	85.3	28.6	4.97	12.5
4	1	M	15	1	17.3	89.4	31.2	5.55	12.5
4	1	M	17	1	16.4	85.9	28.1	5.83	12.5
4	1	M	17	1	17.3	89.3	29.1	5.95	12.5
4	2	F	14	1	13.1	84.9	31.6	4.16	12.6
4	1	F	17	1	12.2	87.5	28.3	4.33	12.6
4	1	M	18	1	12.2	89.5	27.8	4.37	12.6
4	2	F	17	1	14.3	83.3	32.5	4.4	12.6
4	2	F	17	1	14.4	85.4	32.8	4.4	12.6
4	1	F	18	1	13.3	92.1	29.8	4.46	12.6
4	1	F	17	1	12.9	89.2	28.7	4.49	12.6
4	1	F	19	1	13.7	92.1	30	4.57	12.6
4	1	F	17	1	13.2	88.3	28.7	4.59	12.6
4	1	F	17	1	13.3	86.3	28.2	4.72	12.6
4	2	F	16	1	16.7	88.8	35.2	4.74	12.6
4	2	F	15	1	15	83.9	30.4	4.95	12.6
4	1	M	15	1	14	85.8	28	4.97	12.6
4	2	F	15	1	14.4	80.4	28.5	5.05	12.6
4	1	M	15	1	14.2	82.2	27.2	5.22	12.6
4	1	M	17	1	14.6	84.8	27.6	5.3	12.6
4	1	M	17	1	15.6	87.6	28.6	5.46	12.6
4	2	M	16	1	16.2	82.7	29.4	5.52	12.6
4	1	F	19	1	12.1	90.1	29.3	4.13	12.7
4	2	F	16	1	13.8	83.7	32.3	4.27	12.7
4	1	M	15	1	12.9	87.4	29.3	4.42	12.7
4	2	F	15	1	13.9	83.4	29.9	4.64	12.7
4	2	F	18	1	13.9	79.6	29.7	4.66	12.7
4	2	F	16	1	14.4	83.2	30.1	4.8	12.7
4	2	F	16	1	14.5	84.7	29.9	4.85	12.7
4	2	F	18	1	15.2	79.8	30.7	4.96	12.7
4	1	M	15	1	14.4	85.7	28.6	5.04	12.7
4	2	M	15	1	14.2	77.6	27.7	5.13	12.7
4	1	M	17	1	15.9	87.8	28.8	5.51	12.7
4	1	M	18	1	15	80.8	27.1	5.54	12.7
4	1	M	17	1	16.5	90.6	29.6	5.56	12.7
4	1	M	15	1	17.2	78.4	28.8	5.96	12.7
4	1	F	19	1	11.7	87.2	27.9	4.21	12.8
4	2	F	17	1	13.7	86.4	32	4.28	12.8
4	1	F	15	1	13	88.5	29.8	4.37	12.8
4	1	F	15	1	12.9	87.6	29.3	4.41	12.8
4	1	F	18	1	14.1	92.6	31.1	4.53	12.8
4	1	M	15	1	13.1	83.7	27.7	4.74	12.8
4	2	M	15	1	14.8	83.2	30.6	4.84	12.8
4	1	M	17	1	14.4	87.5	28.9	4.89	12.8
4	1	F	19	1	14.3	87.9	28.7	4.99	12.8
4	1	M	19	1	15.4	91.5	30.4	5.07	12.8
4	2	M	16	1	16.6	84.2	30.8	5.39	12.8
4	2	M	16	1	16.5	82.3	29.9	5.51	12.8
4	1	M	17	1	15.2	83.7	27.3	5.56	12.8
4	2	F	16	1	14	88.1	32.3	4.34	12.9
4	1	F	15	1	12.5	85.1	28.3	4.42	12.9
4	1	F	15	1	12.7	84	28.2	4.51	12.9
4	2	F	18	1	15.4	86.2	32.9	4.68	12.9
4	2	M	16	1	14.2	81.5	29.4	4.84	12.9
4	2	F	14	1	14.9	84.7	30.3	4.92	12.9
4	2	F	16	1	14.8	82	29.7	4.98	12.9
4	1	M	17	1	15.2	87.1	28.5	5.33	12.9
4	1	M	17	1	14.8	85	27.7	5.34	12.9
4	1	M	15	1	15.2	83.8	28.4	5.35	12.9
4	1	M	14	1	13.5	75.6	25	5.39	12.9
4	1	M	20	1	16	85.9	29.4	5.46	12.9
4	1	M	17	1	14.9	82	27.1	5.5	12.9
4	1	M	15	1	16	88.4	28.8	5.56	12.9
4	1	M	18	1	15.7	81.4	27.1	5.88	12.9
4	1	F	18	1	12.9	85.3	28	4.6	13
4	2	F	16	1	13.8	78.5	29.6	4.66	13
4	1	M	15	1	13.5	86.6	28.4	4.76	13
4	2	F	16	1	13.9	80.3	28.9	4.82	13
4	2	F	16	1	14.4	82.6	29.5	4.86	13
4	1	M	15	1	14.5	87.8	29.5	4.9	13
4	2	M	15	1	14.9	83.8	30.2	4.94	13
4	1	F	18	1	13.9	84.4	27.9	4.98	13
4	1	F	15	1	13.5	82.5	27	5	13
4	1	M	18	1	14.7	85.1	27.9	5.24	13
4	1	M	18	1	14.8	85.7	27.9	5.29	13
4	1	M	17	1	14.2	83	26.7	5.33	13
4	1	M	15	1	15.5	86.1	28.8	5.37	13
4	1	M	15	1	15.3	86.8	28.5	5.4	13
4	1	F	15	1	12.6	91	29.1	4.33	13.1
4	1	F	17	1	11.7	84.2	26.3	4.46	13.1
4	2	F	16	1	14.1	84.1	30.5	4.61	13.1
4	2	F	15	1	14	82	29.7	4.72	13.1
4	1	F	18	1	13.3	85.9	27.7	4.81	13.1
4	1	M	15	1	14.6	87	29.4	4.95	13.1
4	2	F	16	1	14.6	80.2	29.3	5	13.1
4	1	M	16	1	14.3	88.4	28.2	5.07	13.1
4	1	M	16	1	15.2	86.3	29.8	5.1	13.1
4	1	M	18	1	14.5	86	27.8	5.23	13.1
4	1	M	15	1	14.5	83	27.6	5.25	13.1
4	2	M	16	1	16.2	82.8	29.9	5.43	13.1
4	2	F	15	1	13.9	84.8	30.6	4.53	13.2
4	2	F	17	1	13.7	81.8	29.9	4.57	13.2
4	2	F	16	1	14.6	85.9	31.1	4.69	13.2
4	1	M	15	1	13.7	86.6	29.1	4.7	13.2
4	1	F	16	1	13.7	79.2	28.6	4.79	13.2
4	2	M	999	1	14.3	82	29.8	4.79	13.2
4	1	F	18	1	14.2	87.9	28.6	4.95	13.2
4	1	M	15	1	14.8	85.9	29	5.12	13.2
4	1	M	18	1	15.9	93.6	30.5	5.22	13.2
4	1	M	17	1	16.4	87.1	29.3	5.58	13.2
4	1	F	15	1	13.2	88	30	4.42	13.3
4	1	F	19	1	13.2	88.9	29.2	4.52	13.3
4	1	F	999	1	12	84.2	26	4.62	13.3
4	1	M	15	1	13.3	84.5	28	4.76	13.3
4	1	M	15	1	13.1	81.9	27	4.84	13.3
4	1	F	17	1	14.8	90.1	29.8	4.96	13.3
4	1	M	15	1	15	88.2	29.6	5.06	13.3
4	2	M	18	1	15.2	83.6	29.6	5.13	13.3
4	1	M	17	1	15.3	82	27.3	5.59	13.3
4	1	F	18	1	16	86.6	28.3	5.64	13.3
4	1	F	18	1	12.6	87.4	27.7	4.53	13.4
4	1	M	16	1	13.1	81.4	28.1	4.65	13.4
4	2	M	16	1	13.3	78.2	28.3	4.71	13.4
4	1	F	17	1	11.7	78.7	24.9	4.72	13.4
4	1	M	999	1	13.7	87.2	28.5	4.8	13.4
4	2	M	17	1	14.9	81.2	29.4	5.06	13.4
4	1	M	16	1	14.1	80.1	27	5.21	13.4
4	1	M	19	1	15.3	84.4	27.7	5.52	13.4
4	1	F	17	1	13.1	94.6	31	4.21	13.5
4	1	F	18	1	13	92.1	29.6	4.38	13.5
4	2	F	15	1	12.4	78.3	28	4.44	13.5
4	1	F	17	1	13.9	88.4	29.2	4.75	13.5
4	1	F	15	1	14.4	85.9	28.3	5.08	13.5
4	1	M	16	1	13.5	82.4	25.9	5.21	13.5
4	1	M	15	1	15.4	87.5	28.2	5.44	13.5
4	2	F	17	1	11.4	76.6	28.7	3.98	13.6
4	1	F	18	1	11.3	86.4	28.1	4.02	13.6
4	1	F	18	1	12.2	84.4	26.7	4.57	13.6
4	2	F	15	1	13.3	80.1	28.7	4.64	13.6
4	1	F	17	1	12.7	85.3	27.3	4.67	13.6
4	2	M	16	1	14.6	83.6	30.3	4.8	13.6
4	1	M	15	1	13	83.1	26.7	4.88	13.6
4	2	M	16	1	15	83.5	29.7	5.05	13.6
4	1	F	15	1	14.4	83.7	28.2	5.12	13.6
4	1	M	17	1	15.1	89.1	29.3	5.14	13.6
4	1	M	19	1	14.2	85.2	27.6	5.15	13.6
4	1	M	15	1	15	81.1	27.7	5.44	13.6
4	1	M	15	1	15.3	84.9	27.6	5.54	13.6
4	1	M	17	1	15.5	83.3	26.9	5.76	13.6
4	2	F	16	1	12.9	81	29.2	4.42	13.7
4	2	F	16	1	15.2	88.8	32.1	4.74	13.7
4	1	M	15	1	13.4	83.7	27.5	4.89	13.7
4	2	M	15	1	15.1	81.8	29.5	5.1	13.7
4	2	M	15	1	17.5	82.6	30.3	5.77	13.7
4	1	F	17	1	11.2	84.9	26.4	4.23	13.8
4	1	F	16	1	12.4	88.8	28.3	4.38	13.8
4	2	F	15	1	14.1	80.5	28.6	4.92	13.8
4	2	F	17	1	13.9	78.1	27.9	4.97	13.8
4	1	F	17	1	14	83.2	27.5	5.08	13.8
4	1	M	17	1	14.8	85.9	28.7	5.15	13.8
4	1	M	18	1	15.1	86	28.8	5.24	13.8
4	1	M	18	1	15.1	87.7	28.4	5.32	13.8
4	1	F	18	1	12	85.3	27.7	4.34	13.9
4	1	F	17	1	13.6	89.8	29.1	4.68	13.9
4	1	F	19	1	13.9	89	29.2	4.76	13.9
4	2	F	18	1	14.6	80.2	30.4	4.8	13.9
4	1	F	17	1	13.4	83.2	27	4.97	13.9
4	1	M	17	1	15	81.7	26.9	5.58	13.9
4	1	F	18	1	12.5	90.7	29.1	4.29	14
4	1	F	17	1	12.3	87.7	28.6	4.3	14
4	1	F	18	1	13.7	92.9	30.3	4.53	14.1
4	1	F	19	1	12.2	89.2	28.6	4.25	14.2
4	2	F	16	1	13.7	82.6	31.1	4.41	14.2
4	1	F	16	1	12.5	83.3	28.1	4.44	14.2
4	1	F	19	1	12.7	83.6	27.2	4.68	14.2
4	2	F	17	1	14.6	79.3	30.7	4.74	14.2
4	2	F	16	1	13.8	78.8	28.5	4.84	14.2
4	2	F	17	1	13.2	84.3	30.4	4.32	14.3
4	1	M	17	1	15	84.9	28.2	5.31	14.3
4	1	F	15	1	13.2	88.6	28.3	4.67	14.4
4	2	F	14	1	14	80.7	28.7	4.89	14.4
4	1	F	17	1	14.2	86.2	28.2	5.0006	14.4
4	2	F	15	1	14.1	78.3	28.1	5.01	14.4
4	1	M	15	1	14.7	82.9	27.9	5.28	14.4
4	1	F	15	1	11.7	87	28.2	4.15	14.5
4	1	F	18	1	13.1	90.7	29.3	4.48	14.5
4	1	F	15	1	12	86.1	27	4.44	14.6
4	1	M	17	1	13.5	84.5	26.9	5.03	14.6
4	1	F	16	1	10.8	77.6	24.5	4.4	15
4	1	F	18	1	10.5	73.4	23.1	4.54	15
4	2	M	18	1	15	65.9	23.9	6.27	15.2
4	2	F	18	1	12.2	73.8	25.6	4.77	15.3
4	1	F	15	1	10.6	79.6	26.1	4.05	15.4
4	1	M	15	1	12.5	76.5	25.3	4.93	15.8
4	1	F	17	1	12.5	96.7	31.2	4	15.9
4	2	F	16	1	11.7	79.7	28	4.16	15.9
4	1	F	17	1	10.7	71.4	22.6	4.75	15.9
4	1	F	18	1	12.1	86.9	28	4.33	16.3
4	1	M	17	1	15	96.9	32	4.67	16.7
4	1	F	15	1	10.4	71.3	22.3	4.69	17
4	1	F	17	1	8.7	65.7	20.4	4.25	18
4	1	F	16	1	10.8	65	21.2	5.11	18
4	1	F	20	1	9	63.5	99.9	4.53	18.3
4	1	F	17	1	11.4	74.9	24	4.76	18.3
4	1	F	15	1	9.3	68.4	20.4	4.57	18.6
4	1	F	17	1	9.1	70	21.1	4.32	19.9
4	1	F	17	1	7.4	54.5	16	4.61	22.4
4	1	F	17	1	6	50.1	14.2	4.23	26.2
4	1	M	17	1	15.5	90.1	27.6	5.78	99.9
5	1	F	17	1	14.7	92.3	34.2	4.31	11.3
5	1	F	18	1	14.2	80.7	29.7	4.78	11.5
5	1	M	17	1	15.8	86.8	32.1	4.93	11.6
5	1	F	18	1	14.2	88.4	33.5	4.22	11.7
5	1	F	18	1	14.8	86.5	32.8	4.53	11.8
5	1	F	18	1	14.1	86.8	33.3	4.23	11.9
5	1	F	18	1	15.1	87.7	33.4	4.52	12
5	1	M	18	1	18.1	85	33.6	5.4	12
5	1	F	18	1	13.2	81.2	30.8	4.27	12.1
5	1	F	17	1	14.3	86.8	32.8	4.37	12.1
5	1	F	16	1	15	91.4	33.6	4.41	12.1
5	1	F	18	1	14.8	81.8	33	4.49	12.1
5	1	M	19	1	15.4	85.2	31.9	4.82	12.1
5	1	M	17	1	16.4	89.8	33.7	4.88	12.1
5	1	M	16	1	16.6	83.7	31.5	5.29	12.1
5	1	F	16	1	14.1	84.4	31.7	1.45	12.2
5	1	F	17	1	13.3	83	31.9	4.16	12.2
5	1	F	17	1	13	80.4	29.5	4.41	12.2
5	1	M	16	1	15.1	86.9	33.1	4.56	12.2
5	1	F	17	1	13.3	78.9	29	4.58	12.2
5	1	M	16	1	14.4	83.4	31	4.63	12.2
5	1	F	17	1	15.1	80	30.8	4.89	12.2
5	1	M	17	1	15.8	86.1	32	4.94	12.2
5	1	M	17	1	16.9	85.3	32.3	5.24	12.2
5	1	F	18	1	14.1	83.9	31.9	4.42	12.3
5	1	F	17	1	16.3	85.7	33.3	4.9	12.3
5	1	F	17	1	15.9	80.4	30.7	5.2	12.3
5	1	F	17	1	13.4	82.6	31.2	4.3	12.4
5	1	F	17	1	14.1	86.5	31.9	4.41	12.4
5	1	F	17	1	15.2	84.4	33.5	4.55	12.4
5	1	F	18	1	14	82.1	30.2	4.63	12.4
5	1	F	18	1	15.2	87.4	31.8	4.78	12.4
5	1	M	18	1	16.3	86.3	33.3	4.89	12.4
5	1	F	17	1	13.3	81.9	30.5	4.35	12.5
5	1	F	17	1	14.6	86.3	31.7	4.62	12.5
5	1	M	17	1	15.4	87.3	33.3	4.62	12.5
5	1	F	18	1	14.6	82.6	31.3	4.67	12.5
5	1	F	18	1	15.1	86.2	31.4	4.8	12.5
5	1	F	18	1	14.5	80.4	30.2	4.81	12.5
5	1	M	17	1	16	87.4	32.7	4.88	12.5
5	1	M	17	1	16.2	80.3	29.9	5.44	12.5
5	1	F	17	1	12.6	82.2	30.2	4.17	12.6
5	1	F	16	1	14.3	88.9	33.8	4.23	12.6
5	1	F	18	1	13.9	82	31.2	4.46	12.6
5	1	M	17	1	16	88.5	33.1	4.84	12.6
5	1	F	17	1	14.3	78.9	29.2	4.9	12.6
5	1	M	17	1	15.8	86.4	32	4.95	12.6
5	1	F	18	1	15.3	81.4	29.9	5.1	12.6
5	1	M	17	1	15.9	80.5	30.3	5.25	12.6
5	1	M	16	1	15.9	80.4	29.5	5.38	12.6
5	1	M	16	1	16.5	83.1	30.7	5.38	12.6
5	1	M	17	1	16.8	81	30.3	5.55	12.6
5	1	F	18	1	12.9	88.9	33	3.93	12.7
5	1	F	17	1	13.1	84.2	31.7	4.14	12.7
5	1	F	19	1	13.5	82.8	30.7	4.4	12.7
5	1	M	17	1	14.1	83.3	31.2	4.51	12.7
5	1	F	18	1	14.4	82	31	4.64	12.7
5	1	F	18	1	14.3	54.7	30.7	4.67	12.7
5	1	F	17	1	15	85	31.4	4.77	12.7
5	1	F	16	1	14.9	82.8	31.2	4.78	12.7
5	1	M	17	1	14.8	83	30.8	4.81	12.7
5	1	M	17	1	15.7	86.2	32.2	4.88	12.7
5	1	F	17	1	17.4	84.2	33.6	5.19	12.7
5	1	M	15	1	16.2	79.5	30.1	5.37	12.7
5	1	M	17	1	16.6	78.9	29.5	5.61	12.7
5	1	M	18	1	17.1	78	29.8	5.73	12.7
5	1	M	16	1	18.4	82.4	31.8	6.79	12.7
5	1	F	17	1	13	84.6	30.9	4.19	12.8
5	1	F	17	1	14.1	87.9	32.5	4.33	12.8
5	1	F	17	1	13.6	83.9	31.1	4.35	12.8
5	1	F	17	1	14.3	82.5	30.8	4.65	12.8
5	1	F	18	1	14.8	81.1	31.3	4.73	12.8
5	1	F	18	1	14.6	82.2	29.7	4.91	12.8
5	1	M	16	1	15.4	84.5	31.2	4.94	12.8
5	1	M	17	1	16.8	83.3	31.3	5.38	12.8
5	1	M	17	1	17	81	31.6	5.4	12.8
5	1	M	17	1	17.5	82.6	31.5	5.55	12.8
5	1	M	17	1	16.7	79.6	28.9	5.78	12.8
5	1	M	17	1	17.6	79.5	29.6	5.95	12.8
5	1	F	17	1	12.1	81.5	31.4	3.84	12.9
5	1	F	17	1	13.3	85.9	32.5	4.09	12.9
5	1	F	17	1	14.9	89	32.9	4.52	12.9
5	1	F	16	1	14.7	83.9	32.2	4.57	12.9
5	1	F	17	1	16.4	89.9	35.4	4.64	12.9
5	1	F	17	1	14.8	82.1	30.9	4.79	12.9
5	1	M	17	1	16.3	90.1	33.9	4.81	12.9
5	1	F	17	1	14.7	79.5	30.5	4.84	12.9
5	1	M	18	1	15.2	83.3	31.4	4.84	12.9
5	1	F	16	1	15.4	84	31.6	4.86	12.9
5	1	M	17	1	15.5	85.7	31.8	4.87	12.9
5	1	F	18	1	16.2	83.7	32.3	5	12.9
5	1	M	17	1	16.5	84.6	31.9	5.18	12.9
5	1	M	18	1	18.9	87.3	33.7	5.62	12.9
5	1	F	18	1	13.4	88.6	32.4	4.15	13
5	1	F	17	1	13.2	83.5	30.8	4.28	13
5	1	F	18	1	13.7	82.9	31.8	4.31	13
5	1	F	17	1	13.3	83.4	30.6	4.35	13
5	1	F	17	1	14.2	83.9	31.9	4.46	13
5	1	M	15	1	15.1	87.8	32.8	4.6	13
5	1	M	18	1	14.9	84.9	31.4	4.75	13
5	1	F	17	1	15.9	86.5	32.3	4.77	13
5	1	F	17	1	14.4	79	29.9	4.83	13
5	1	F	16	1	14.7	82.7	30.1	4.88	13
5	1	M	17	1	15.6	84.7	31.3	4.98	13
5	1	F	18	1	15.4	83.8	30.7	5.02	13
5	1	M	18	1	18	86	32.4	5.57	13
5	1	F	18	1	13.2	84.6	31.3	4.23	13.1
5	1	M	14	1	13.7	82.6	31.2	4.38	13.1
5	1	F	18	1	15.3	84.7	34.4	4.44	13.1
5	1	M	17	1	15	86.5	32.8	4.58	13.1
5	1	F	17	1	15.3	81.6	30.9	4.94	13.1
5	1	F	17	1	14.9	81.3	29.3	5.09	13.1
5	1	M	18	1	15.8	83.6	31	5.1	13.1
5	1	F	18	1	14	73	27.1	5.16	13.1
5	1	F	18	1	16.4	82.9	31	5.28	13.1
5	1	M	17	1	15.3	78.6	28.9	5.3	13.1
5	1	M	17	1	20.8	87.2	32.1	6.48	13.1
5	1	F	17	1	13	84.7	33.5	3.89	13.2
5	1	F	17	1	14.5	89.7	34	4.27	13.2
5	1	F	18	1	13.4	85.1	31.1	4.3	13.2
5	1	F	17	1	13.1	81.1	29.4	4.45	13.2
5	1	F	19	1	14.3	85.7	32	4.48	13.2
5	1	M	16	1	15.5	83.7	30.8	5.03	13.2
5	1	M	18	1	16	81.9	30.9	5.18	13.2
5	1	M	18	1	16.7	86.2	32.2	5.19	13.2
5	1	M	16	1	16.8	82.6	32	5.24	13.2
5	1	M	17	1	17.1	84.2	32	5.34	13.2
5	1	M	16	1	18.5	85	33.5	5.51	13.2
5	1	M	18	1	19.4	86.1	33.7	5.75	13.2
5	1	F	17	1	14.9	84.9	30.8	5.83	13.2
5	1	F	18	1	12.8	91.9	34.5	3.71	13.3
5	1	F	18	1	13.7	86.5	32.8	4.19	13.3
5	1	F	17	1	13.6	87.1	31.4	4.35	13.3
5	1	F	18	1	14.4	84	31.4	4.59	13.3
5	1	M	16	1	13.5	78.9	29.3	4.6	13.3
5	1	M	17	1	14.7	79.5	30	4.89	13.3
5	1	M	18	1	15.1	82.1	30.8	4.9	13.3
5	1	M	19	1	16	83.4	31.9	5.02	13.3
5	1	M	18	1	15.4	78.3	30.3	5.08	13.3
5	1	M	17	1	16.7	85.7	31.4	5.32	13.3
5	1	M	18	1	16.4	79.1	29.9	5.49	13.3
5	1	F	17	1	13.5	87.1	31.7	4.26	13.4
5	1	F	17	1	14.1	86.2	31.4	4.5	13.4
5	1	F	19	1	14	83.1	31	4.51	13.4
5	1	F	17	1	15.1	90.3	33.4	4.53	13.4
5	1	F	18	1	14.4	82	31.6	4.55	13.4
5	1	M	18	1	15.6	89.9	33.9	4.61	13.4
5	1	M	15	1	14.8	81.5	31.1	4.77	13.4
5	1	F	17	1	15.4	86.6	31.6	4.87	13.4
5	1	M	17	1	16.1	85.3	32.2	4.99	13.4
5	1	M	17	1	14.9	79.6	29.6	5.04	13.4
5	1	M	18	1	17.6	84	32.8	5.37	13.4
5	1	M	16	1	17.7	87.6	32.9	5.37	13.4
5	1	M	20	1	16.1	72.1	26.6	6.04	13.4
5	1	F	17	1	15.7	80.1	31.3	5.01	13.5
5	1	M	18	1	17.6	82.5	33	5.33	13.5
5	1	M	18	1	17.8	83.6	32.8	5.41	13.5
5	1	M	17	1	17.6	80.2	31.6	5.57	13.5
5	1	F	19	1	13.8	87.6	32.9	4.21	13.6
5	1	F	16	1	13.3	83.6	30.5	4.38	13.6
5	1	F	18	1	12.4	73.4	27.2	4.59	13.6
5	1	F	17	1	15.3	82.4	31.7	4.84	13.6
5	1	F	17	1	15.5	83.9	30.9	5.03	13.6
5	1	M	15	1	15.8	81.8	30.8	5.12	13.6
5	1	M	17	1	16.6	85.3	31.5	5.28	13.6
5	1	M	17	1	17.2	82.9	31.3	5.49	13.6
5	1	M	18	1	17.7	84	31.7	5.59	13.6
5	1	F	18	1	13.6	83.4	31.6	4.32	13.7
5	1	F	18	1	13.7	84.2	30.6	4.49	13.7
5	1	F	17	1	14.1	85.1	31.4	4.49	13.7
5	1	F	17	1	14.7	82.3	31.1	4.73	13.7
5	1	M	17	1	14.5	80.1	30.6	4.74	13.7
5	1	F	19	1	14.4	82.2	30.1	4.78	13.7
5	1	M	17	1	16.7	89.1	33.4	5.01	13.7
5	1	M	17	1	15.6	79.4	28.6	5.46	13.7
5	1	F	18	1	12.3	84.6	30.7	4	13.8
5	1	M	18	1	13.4	82	30.7	4.36	13.8
5	1	F	17	1	14.1	86.5	30.9	4.55	13.8
5	1	M	17	1	16.1	85.4	31.9	5.07	13.8
5	1	M	18	1	15.2	80	28.8	5.29	13.8
5	1	F	18	1	14.8	82.2	32.3	4.56	13.9
5	1	F	17	1	15.5	79.4	31.6	4.92	13.9
5	1	M	17	1	16	84.1	30.8	5.19	13.9
5	1	M	17	1	16.6	83.7	30.7	5.39	13.9
5	1	M	18	1	16.8	84	30.4	5.51	13.9
5	1	M	17	1	17.4	84.8	31.5	5.51	13.9
5	1	F	17	1	12.7	79.4	29.1	4.36	14
5	1	F	17	1	13	80.2	29.4	4.43	14
5	1	F	17	1	13.9	83	30.4	4.59	14
5	1	F	17	1	14.8	82.7	32.2	4.61	14
5	1	F	19	1	14.2	77	29.3	4.84	14
5	1	F	16	1	14.6	79.3	30.1	4.84	14
5	1	F	17	1	14.5	88	32.4	4.48	14.1
5	1	F	17	1	15.1	85	30.8	4.9	14.1
5	1	F	18	1	13.4	85.5	32.2	4.17	14.2
5	1	F	18	1	13.2	82.7	30	4.4	14.2
5	1	F	18	1	14.1	80.4	30.5	4.62	14.2
5	1	F	17	1	12	79.4	28.8	4.17	14.3
5	1	F	17	1	14.5	89	33.4	4.35	14.3
5	1	F	17	1	13.6	82.8	30.1	4.53	14.3
5	1	M	17	1	16	83.8	31.9	5.03	14.3
5	1	M	18	1	16.9	84.4	31.5	5.35	14.4
5	1	F	18	1	11.8	76.8	28.4	4.15	14.5
5	1	F	17	1	12.2	79	29.2	4.17	14.5
5	1	F	18	1	12.6	79.3	29	4.33	14.5
5	1	M	16	1	16	87.4	33	4.86	14.5
5	1	F	18	1	14.5	99.7	39.1	3.72	14.6
5	1	F	17	1	13.4	80.9	30.4	4.41	14.6
5	1	F	16	1	12.5	84.6	30.5	4.08	14.7
5	1	F	16	1	14.3	85.9	30.9	4.65	14.7
5	1	F	17	1	13.5	80.8	30.4	4.45	14.8
5	1	F	17	1	12.7	73.1	26.5	4.78	14.8
5	1	F	18	1	13.2	84.3	32.3	4.1	14.9
5	1	F	18	1	13.4	73.8	27.3	4.92	14.9
5	1	F	19	1	12.6	91.7	34.1	3.7	15.1
5	1	M	17	1	15.5	84.3	31.2	4.96	15.1
5	1	F	17	1	14.2	78.4	29.9	4.75	15.2
5	1	F	17	1	12.7	80.4	30.9	4.12	15.3
5	1	F	18	1	14.2	84.3	33.3	4.25	15.3
5	1	M	18	1	15.6	79	30.2	5.16	15.3
5	1	F	17	1	11.5	76.7	28	4.13	15.4
5	1	F	16	1	15.5	80.4	31.4	4.94	15.4
5	1	F	16	1	12.9	71.6	25.5	5.05	15.4
5	1	F	18	1	13.2	97.1	36	3.66	15.6
5	1	M	18	1	16.3	84.4	31.6	5.17	15.9
5	1	F	17	1	13.5	91.6	33.2	4.07	16.1
5	1	F	19	1	13.4	96.3	35.9	3.73	16.3
5	1	F	16	1	12.2	91.5	33.7	3.62	17.1
5	1	F	17	1	11.4	67.3	23.1	4.95	17.3
5	1	M	17	1	14.2	87.6	32.9	4.3	17.9
5	1	F	17	1	11.2	76.8	28	4.01	18.6
5	1	F	16	1	13	79.7	29.1	4.46	18.6
5	1	M	18	1	16.7	107.4	41	4.07	21.9
6	3	F	16	2	16.2	87	33.1	4.89	11.3
6	3	M	17	2	15.1	81.8	31.5	4.81	11.6
6	1	M	18	2	17.2	85	31.4	5.47	11.6
6	3	F	16	2	14.5	84	32.4	4.47	11.7
6	3	F	34	2	13.8	86.4	32.9	4.2	11.8
6	3	F	19	2	14.6	80.2	31	4.72	11.8
6	3	M	14	2	15.3	85	32.3	4.73	11.8
6	1	F	19	2	15.8	84.7	31.4	5.02	11.8
6	1	M	18	2	16.5	84.7	31.9	5.17	11.8
6	1	F	14	2	14.3	86.9	33.4	4.29	11.9
6	1	F	30	2	14.6	88.3	33.4	4.37	11.9
6	2	F	18	2	14.7	86.2	32.8	4.47	11.9
6	1	M	15	2	14.7	78.5	29.2	5.04	11.9
6	3	M	17	2	17.1	86.4	33.1	5.18	11.9
6	2	F	18	2	14.1	82.8	31.9	4.41	12
6	1	F	18	2	15.1	83.2	32.6	4.64	12
6	3	F	18	2	15.7	84.3	32.4	4.83	12
6	3	M	14	2	15.8	84.7	32	4.92	12
6	3	M	18	2	15.4	80.8	30	5.14	12.1
6	3	M	18	2	17.6	83.4	32.5	5.42	12.1
6	1	M	18	2	20	88.2	33.5	5.98	12.1
6	3	F	18	2	13.5	87.5	32.9	4.1	12.2
6	3	F	16	2	14.4	84.9	32.2	4.47	12.2
6	1	M	10	2	15.5	79.3	30.2	5.1	12.2
6	3	M	15	2	16.4	81.5	31.2	5.26	12.2
6	1	M	17	2	17.9	82.8	31.5	5.67	12.2
6	3	F	56	2	13.8	87.8	33	4.19	12.3
6	3	F	20	2	14.1	89	32.8	4.32	12.3
6	3	F	19	2	14.2	82	30.5	4.66	12.3
6	3	M	16	2	15.2	85.5	32.6	4.67	12.3
6	3	F	17	2	14.8	83.1	31.5	4.69	12.3
6	3	F	40	2	15.2	84.5	31.7	4.79	12.3
6	1	M	17	2	15.4	80.4	28.9	5.33	12.3
6	1	M	18	2	17.9	84.9	33.1	5.42	12.3
6	1	M	19	2	17.7	83.9	31.8	5.57	12.3
6	3	M	15	2	14.5	83.9	32.1	4.53	12.4
6	1	M	14	2	14.1	81.7	30.4	4.64	12.4
6	1	M	14	2	15.5	83	32.1	4.84	12.4
6	1	M	15	2	16.1	84.7	31.8	5.04	12.4
6	1	M	18	2	17	86	32.5	5.24	12.4
6	1	F	18	2	14.7	93.5	34.5	4.26	12.5
6	3	F	37	2	14.5	84	32.1	4.51	12.5
6	3	F	20	2	14.8	82	31.4	4.71	12.5
6	1	M	15	2	15.9	88.2	33	4.82	12.5
6	1	F	19	2	15.3	82.1	31.1	4.91	12.5
6	1	M	17	2	15.4	81.4	30.3	5.09	12.5
6	3	F	18	2	16.8	86.5	32.9	5.1	12.5
6	3	M	32	2	17.1	87.3	33.2	5.17	12.5
6	1	M	15	2	16	84.2	30.8	5.2	12.5
6	3	M	18	2	16.3	81.5	31.2	5.23	12.5
6	1	M	18	2	15.8	79.7	29.9	5.28	12.5
6	3	M	17	2	17.9	86.6	33.3	5.38	12.5
6	1	M	20	2	17.4	87.2	32	5.42	12.5
6	1	M	19	2	16.9	82.4	30.2	5.59	12.5
6	1	M	17	2	17.9	83.7	31.1	5.76	12.5
6	1	F	18	2	14.6	89.3	35.6	4.12	12.6
6	1	F	20	2	14.9	85.8	32.4	4.61	12.6
6	1	M	15	2	15	84.5	31.8	4.7	12.6
6	1	M	17	2	15.7	89.6	32.4	4.84	12.6
6	3	M	17	2	15.9	84.7	32.5	4.89	12.6
6	1	M	14	2	16.4	82.9	32.7	5.02	12.6
6	3	M	17	2	18.2	85.5	33.6	5.43	12.6
6	3	M	19	2	16.2	80.5	29.5	5.49	12.6
6	3	M	16	2	17.2	79.7	30.4	5.68	12.6
6	1	M	16	2	19	86.1	32.5	5.84	12.6
6	1	M	18	2	19.9	84.1	33.2	5.99	12.6
6	1	M	16	2	15.8	85.1	32.4	4.88	12.7
6	1	M	19	2	16.5	88.6	32.6	5.05	12.7
6	1	M	16	2	16.5	84.2	32.3	5.11	12.7
6	3	M	15	2	15.4	79	29.8	5.17	12.7
6	3	M	18	2	17.6	83.5	31.4	5.62	12.7
6	3	F	38	2	12.3	87.6	32.6	3.76	12.8
6	3	M	14	2	15	86.6	32.9	4.54	12.8
6	1	M	15	2	14.4	80.3	30.6	4.71	12.8
6	1	M	16	2	15.4	84.3	31.1	4.94	12.8
6	3	M	17	2	16.7	82.3	32.4	5.15	12.8
6	1	M	19	2	17.1	88.6	33	5.17	12.8
6	1	M	17	2	16.9	87.2	32.3	5.24	12.8
6	1	M	19	2	18.5	86.8	33.7	5.47	12.8
6	3	F	18	2	14.9	85.6	32.4	4.61	12.9
6	1	M	17	2	15.2	84	31	4.9	12.9
6	3	M	35	2	16.1	84.6	32	5.03	12.9
6	1	M	16	2	16.4	86.5	32	5.12	12.9
6	1	M	15	2	15.8	82.7	30.8	5.14	12.9
6	2	M	16	2	15.9	83.6	30.6	5.2	12.9
6	1	M	18	2	18.1	87.2	32.2	5.62	12.9
6	2	M	18	2	19.1	85.3	32.2	5.94	12.9
6	3	F	18	2	13.4	83.7	31.4	4.27	13
6	3	M	47	2	14.1	86.7	32.5	4.35	13
6	1	M	15	2	13.2	78	29.2	4.51	13
6	3	F	30	2	13.8	78.4	29.2	4.72	13
6	3	M	14	2	15.2	79.6	31.2	4.89	13
6	1	M	15	2	14.3	78.2	29.1	4.93	13
6	1	M	14	2	16.8	81.9	31.2	5.39	13
6	1	M	16	2	16	80	29.5	5.4	13
6	1	M	20	2	18.5	85.5	33.8	5.49	13
6	3	M	17	2	19.3	91.8	34.9	5.53	13
6	3	F	16	2	14.3	80.5	30.1	4.75	13.1
6	3	F	16	2	15.8	86.5	33.1	4.77	13.1
6	1	M	16	2	14.8	84.6	30.9	4.81	13.1
6	1	M	16	2	15.6	85.6	31.9	4.89	13.1
6	1	M	17	2	15.1	83.4	30.7	4.9	13.1
6	3	F	14	2	15.1	80.8	30.7	4.91	13.1
6	1	M	17	2	14.4	80	28.9	4.97	13.1
6	1	M	17	2	15.9	85.5	31.6	5.03	13.1
6	1	M	18	2	15.8	82.2	30.8	5.15	13.1
6	3	M	18	2	16.5	82.9	31.8	5.17	13.1
6	1	M	18	2	15.9	83.9	30.8	5.18	13.1
6	1	M	18	2	17.7	87.6	32.4	5.46	13.1
6	1	M	17	2	16.5	82	30	5.51	13.1
6	1	M	14	2	18.8	83.8	33.2	5.65	13.1
6	1	M	18	2	15.2	86.5	31.8	4.76	13.2
6	1	M	17	2	14.8	84.2	31	4.77	13.2
6	3	M	15	2	15.2	84.3	32	4.77	13.2
6	3	M	16	2	14.8	81.1	30.6	4.83	13.2
6	1	M	18	2	16.1	88	32.1	5.03	13.2
6	1	M	18	2	15.4	84.4	30.6	5.05	13.2
6	1	M	15	2	15.9	80.9	30.6	5.2	13.2
6	1	M	17	2	16.6	84.1	31	5.36	13.2
6	3	M	19	2	19.3	84.4	32.3	5.96	13.2
6	3	F	19	2	14.2	89.8	34	4.17	13.3
6	3	M	16	2	14.7	87.3	33.1	4.44	13.3
6	3	F	17	2	14	89.1	33.5	4.47	13.3
6	1	M	19	2	16.2	94.4	34.4	4.7	13.3
6	1	M	15	2	14.6	81.7	30.6	4.77	13.3
6	1	M	18	2	16.1	82.3	30.8	5.24	13.3
6	1	M	19	2	16.9	84.1	32	5.29	13.3
6	1	M	17	2	16	79.2	30.1	5.34	13.3
6	1	M	18	2	18.9	87.2	35	5.4	13.3
6	3	M	16	2	16.3	89.1	34	4.81	13.4
6	1	M	18	2	16.4	90.8	33.9	4.84	13.4
6	3	F	17	2	14.4	78.1	29.1	4.96	13.4
6	3	M	17	2	16.3	86.3	32.9	4.96	13.4
6	1	M	16	2	15.1	80.9	30	5.04	13.4
6	1	F	18	2	16.9	87	33.2	5.08	13.4
6	1	M	15	2	15	79	29.4	5.12	13.4
6	1	M	18	2	17	89.2	32.8	5.2	13.4
6	1	M	16	2	16.6	85.1	31.4	5.3	13.4
6	1	M	17	2	15.8	81.3	29.7	5.31	13.4
6	1	M	18	2	16.5	83.5	30.8	5.36	13.5
6	1	M	17	2	15.7	81.1	29.2	5.38	13.5
6	1	M	18	2	16	78.4	29.5	5.42	13.5
6	1	M	16	2	16.9	81.5	31	5.44	13.5
6	1	M	19	2	17.5	86	31.9	5.48	13.5
6	3	M	15	2	14.5	80.9	30.5	4.76	13.6
6	3	M	16	2	15.9	90.5	33.2	4.79	13.6
6	1	M	18	2	16.2	88.1	33.7	4.82	13.6
6	3	F	15	2	14.8	79	29.7	4.97	13.6
6	1	M	19	2	16.3	87.3	32.5	5.01	13.6
6	1	M	15	2	16.6	84.5	31.8	5.2	13.6
6	1	M	18	2	16.1	87.7	33.5	4.82	13.7
6	1	M	14	2	16.8	84.6	33.3	5.03	13.7
6	1	M	15	2	15.9	83.3	30.9	5.14	13.7
6	1	M	18	2	15.5	80.2	29.6	5.25	13.7
6	3	M	16	2	14.1	80.2	29.8	4.72	13.8
6	1	M	17	2	15	82.1	30.4	4.93	13.8
6	1	M	15	2	16.6	84.3	31.8	5.23	13.8
6	1	M	18	2	17	84.7	30.9	5.52	13.8
6	1	M	16	2	17.1	78.1	30.5	5.61	13.8
6	1	M	17	2	17.6	82.2	30.9	5.7	13.8
6	3	M	15	2	14	83.7	31.4	4.47	13.9
6	1	M	14	2	16	81.1	32.2	4.98	13.9
6	1	M	15	2	17.2	80.4	30.3	5.69	13.9
6	1	M	14	2	17	83.2	33.8	5.03	14
6	1	M	16	2	16.7	88.5	32.5	5.13	14
6	1	M	18	2	16.7	81.6	29.8	5.61	14
6	3	F	18	2	13.3	78	29.4	4.53	14.1
6	3	F	18	2	14.5	84.3	31.3	4.62	14.1
6	1	M	14	2	14.4	77.2	31	4.63	14.1
6	1	M	14	2	16.2	80.2	31.1	5.21	14.1
6	1	M	17	2	16.6	84.7	32.1	5.17	14.2
6	3	M	16	2	14.3	79.5	30.2	4.73	14.3
6	1	M	15	2	16	78.7	29.5	5.42	14.3
6	3	F	38	2	14.4	82.7	30.9	4.66	14.4
6	1	M	18	2	15.4	87.3	32.4	4.76	14.4
6	1	M	18	2	16	84.6	32.6	4.9	14.4
6	1	M	16	2	15	80.8	29.9	5.01	14.4
6	1	M	18	2	15.8	86.3	31.1	5.09	14.4
6	1	M	18	2	15.5	80.9	29.2	5.31	14.4
6	1	M	14	2	17	78	30.4	5.59	14.4
6	3	M	17	2	15.4	86.7	33.8	4.57	14.6
6	3	F	19	2	14	92.2	34.7	4.03	14.7
6	1	M	16	2	15.5	82.4	32.9	4.71	14.7
6	1	F	18	2	15.8	87.4	31.8	4.96	14.7
6	1	M	15	2	14.9	73.1	26.9	5.54	14.7
6	1	M	14	2	15	82.6	31.9	4.69	14.8
6	1	M	18	2	15.2	89.4	33.2	4.59	14.9
6	1	M	18	2	15.1	80.2	28.8	5.23	14.9
6	3	F	37	2	12.5	78.9	30.3	4.1	15.1
6	3	M	15	2	15.2	81.1	30.3	5.02	15.1
6	1	M	15	2	18.6	83.1	32.6	5.71	15.1
6	3	F	40	2	10.8	81.3	30.7	3.53	15.3
6	3	M	16	2	16.4	87	32.2	5.09	15.6
6	1	M	16	2	17	88.4	32.8	5.17	15.6
6	1	M	14	2	16	85	31.4	5.1	15.7
6	1	M	17	2	17.3	89.7	33.6	5.15	15.7
6	1	F	18	2	15.9	95.8	35.3	4.5	15.9
6	1	F	18	2	16.1	94	35.3	4.54	15.9
6	3	F	18	2	12.7	72.3	26.2	4.83	16.1
6	1	M	18	2	14.8	79.4	28.9	5.12	16.2
6	1	M	18	2	18.6	96.9	36.5	5.08	16.3
6	3	F	18	2	12.7	76.1	28.5	4.48	16.4
6	1	M	15	2	14.5	92.6	34.1	4.25	16.5
6	1	F	18	2	14.7	96.1	35.6	4.12	17.3
6	1	M	15	2	11.2	71.6	25.4	4.41	18.3
6	1	F	18	2	11.6	111.9	41.7	2.79	18.9
6	3	F	19	2	6.1	53.5	16.7	3.67	23.5
7	1	F	18	1	15.8	86.1	35.3	4.47	11.4
7	1	M	17	1	17.8	82	31.5	5.64	11.4
7	1	M	19	1	17.1	83.8	32.5	5.28	11.5
7	1	F	18	1	13.6	88.5	32.6	4.16	11.6
7	1	F	18	1	15.1	89.1	33.8	4.47	11.7
7	1	F	17	1	11.4	86.1	32.2	3.53	11.8
7	1	F	18	1	15.6	84.9	32.4	4.81	11.8
7	1	M	17	1	16.2	81.2	31	5.21	11.8
7	1	M	19	1	16.3	85.5	32	5.1	11.9
7	1	M	18	1	17.6	85.3	32	5.5	11.9
7	1	M	17	1	18.4	85.6	32.2	5.72	11.9
7	1	F	18	1	14.8	87.3	31.9	4.63	12
7	1	M	18	1	15.4	88.1	32.7	4.71	12
7	1	F	17	1	15.1	83.2	31.6	4.77	12
7	1	F	18	1	15.2	87.5	33.2	4.85	12
7	1	M	18	1	16	81.6	30.4	5.26	12
7	1	M	18	1	17.3	83.5	31.6	5.48	12
7	1	F	18	1	14.1	86.2	32.6	4.32	12.1
7	1	F	18	1	14	85.1	31.8	4.4	12.1
7	1	F	19	1	14.5	85.5	32.1	4.52	12.1
7	1	F	18	1	14	80.6	30.6	4.57	12.1
7	1	M	18	1	15.5	84.7	32.3	4.8	12.1
7	1	F	17	1	15.5	83.1	31.6	4.92	12.1
7	1	M	17	1	15.7	82.6	31.4	4.99	12.1
7	1	F	17	1	16.1	86.7	31.8	5.05	12.1
7	1	M	18	1	16.5	86.2	32.2	5.08	12.1
7	1	F	18	1	16	82.9	31.4	5.1	12.1
7	1	M	18	1	17.4	88.8	33.8	5.13	12.1
7	1	M	18	1	17.2	84.4	31.9	5.39	12.1
7	1	F	17	1	13.1	89.6	33.9	3.87	12.2
7	1	F	18	1	15.2	90.1	34.2	4.44	12.2
7	1	F	19	1	15.2	92.7	34.2	4.44	12.2
7	1	M	18	1	14.8	88.3	32.9	4.48	12.2
7	1	M	18	1	15.4	83.3	31.9	4.82	12.2
7	1	M	18	1	16.7	87	32.9	5.09	12.2
7	1	M	18	1	16.6	83.3	31	5.36	12.2
7	1	M	19	1	17.6	84.6	31.9	5.51	12.2
7	1	F	18	1	12.1	89.9	33.4	3.63	12.3
7	1	F	17	1	15.2	90.7	34.5	4.41	12.3
7	1	F	17	1	14.6	86.6	32.1	4.55	12.3
7	1	F	17	1	14.5	84.2	31	4.66	12.3
7	1	M	17	1	15.5	86.7	32.9	4.7	12.3
7	1	M	18	1	16.1	82.2	30.7	5.25	12.3
7	1	M	18	1	18.1	83.2	31.1	5.81	12.3
7	1	F	17	1	13.8	86.6	32	4.32	12.4
7	1	M	19	1	14.1	86.8	32.6	4.33	12.4
7	1	F	19	1	14	84.3	30.8	4.55	12.4
7	1	F	17	1	14.7	83.5	31.8	4.63	12.4
7	1	F	17	1	14.7	82	31.3	4.71	12.4
7	1	F	18	1	15.2	83.1	31	4.9	12.4
7	1	F	17	1	15.6	78.2	29.4	5.3	12.4
7	1	M	17	1	17.4	84.2	32	5.43	12.4
7	1	M	18	1	17.7	85.1	31.7	5.59	12.4
7	1	F	18	1	13.2	84.6	32.2	4.1	12.5
7	1	F	17	1	13.1	82.6	31.4	4.18	12.5
7	1	F	18	1	14.2	88.2	33.4	4.26	12.5
7	1	F	19	1	14.1	85.7	32.6	4.32	12.5
7	1	F	18	1	14.3	87.4	32.1	4.46	12.5
7	1	F	18	1	14.3	82.4	31.7	4.51	12.5
7	1	F	17	1	14.2	83.1	31.2	4.54	12.5
7	1	F	18	1	14.7	82.6	31.2	4.71	12.5
7	1	F	17	1	15.1	83.2	31.6	4.79	12.5
7	1	M	18	1	16.5	88.5	32.6	5.05	12.5
7	1	F	18	1	15.9	84.5	31.3	5.09	12.5
7	1	M	18	1	16.4	84.3	31.5	5.21	12.5
7	1	M	18	1	16.8	82.8	32	5.25	12.5
7	1	M	17	1	18.5	86.4	32.7	5.64	12.5
7	1	M	18	1	16.9	78.4	29.3	5.78	12.5
7	1	M	17	1	19.7	85.9	32.3	6.09	12.5
7	1	F	18	1	14.1	89.9	34.2	4.13	12.6
7	1	F	17	1	13.6	83.1	30.7	4.42	12.6
7	1	F	18	1	14.5	82.5	32	4.52	12.6
7	1	F	17	1	14.7	87	32.5	4.52	12.6
7	1	F	18	1	14.9	85.9	32.4	4.6	12.6
7	1	F	18	1	14.5	83.8	31	4.69	12.6
7	1	M	18	1	17.1	86.2	32.5	5.27	12.6
7	1	M	20	1	16.2	82.4	30.7	5.28	12.6
7	1	M	18	1	18.5	99.9	33.2	5.57	12.6
7	1	M	17	1	10.9	84.2	31.8	3.44	12.7
7	1	M	19	1	15.7	83.1	31.4	4.01	12.7
7	1	F	18	1	13.4	84.5	32	4.2	12.7
7	1	M	18	1	13.6	83.6	31.2	4.37	12.7
7	1	F	18	1	14.6	85.3	31.7	4.6	12.7
7	1	M	17	1	14.9	82.7	31.7	4.7	12.7
7	1	F	18	1	15.7	86.5	32.6	4.82	12.7
7	1	M	18	1	15.6	83.9	31.3	4.98	12.7
7	1	M	18	1	16.8	83.3	31.7	5.29	12.7
7	1	M	18	1	16.3	75.9	28.2	5.78	12.7
7	1	F	17	1	12.1	86.3	31.8	3.81	12.8
7	1	F	18	1	13.7	86.5	32.1	4.28	12.8
7	1	F	18	1	13.9	84.2	32.3	4.31	12.8
7	1	F	17	1	15	89.7	34	4.4	12.8
7	1	F	19	1	14.5	84.2	32	4.55	12.8
7	1	F	17	1	14.6	85	31.4	4.66	12.8
7	1	M	18	1	17	91.4	35.1	4.85	12.8
7	1	F	18	1	15.8	82.5	30.8	5.12	12.8
7	1	M	18	1	16.8	85.1	32.5	5.16	12.8
7	1	M	18	1	17.2	86	33.3	5.16	12.8
7	1	M	18	1	16.4	85.6	31.3	5.24	12.8
7	1	M	18	1	16.4	83.5	31	5.29	12.8
7	1	M	18	1	17.7	87.8	33.4	5.29	12.8
7	1	M	18	1	16.8	85.3	31.2	5.39	12.8
7	1	M	19	1	18.1	86.8	33.1	5.47	12.8
7	1	F	18	1	13.5	84.6	32.4	4.15	12.9
7	1	F	18	1	13.3	86.8	31.7	4.19	12.9
7	1	F	19	1	14.5	87.9	33.1	4.3	12.9
7	1	F	18	1	14.5	85.4	33.5	4.34	12.9
7	1	F	17	1	13.7	79.7	30.3	4.5	12.9
7	1	F	17	1	15.1	87.9	32.7	4.61	12.9
7	1	F	17	1	15	82.1	31.1	4.81	12.9
7	1	M	17	1	15.4	81	30.8	4.99	12.9
7	1	F	17	1	15.6	80.2	30.2	5.15	12.9
7	1	M	17	1	16.8	88.2	32.6	5.15	12.9
7	1	M	18	1	16.4	80.8	30.6	5.38	12.9
7	1	M	17	1	16.4	81.5	30.5	5.39	12.9
7	1	M	17	1	17	82.3	31.5	5.39	12.9
7	1	M	18	1	16.7	82.4	30.2	5.54	12.9
7	1	M	17	1	18.8	84.7	32.1	5.86	12.9
7	1	F	17	1	15.3	95.9	36.7	4.18	13
7	1	F	17	1	13.6	84.3	31.4	4.32	13
7	1	F	17	1	13.8	85.6	32	4.32	13
7	1	F	18	1	14.9	87.4	34.5	4.33	13
7	1	F	18	1	13.5	87	31.1	4.35	13
7	1	F	18	1	14.5	85.6	33	4.4	13
7	1	F	18	1	14.8	85.7	32.8	4.52	13
7	1	M	18	1	15.1	85.5	31.9	4.73	13
7	1	M	17	1	15.5	86.4	32.5	4.78	13
7	1	F	17	1	16	83.4	31.4	5.09	13
7	1	M	18	1	16.7	87.7	32.4	5.17	13
7	1	M	18	1	16.9	85.7	31.7	5.33	13
7	1	M	17	1	18.9	80.6	31.2	8.08	13
7	1	F	18	1	12.4	85.9	31.7	3.93	13.1
7	1	F	18	1	13.9	84.4	32.4	4.29	13.1
7	1	F	17	1	13.5	82.8	31.2	4.34	13.1
7	1	F	18	1	14.6	83.4	31	4.71	13.1
7	1	F	17	1	14.8	83.7	31.2	4.73	13.1
7	1	M	18	1	14.9	82.5	30.9	4.83	13.1
7	1	F	18	1	15.1	81.3	31	4.86	13.1
7	1	F	18	1	14.6	79	29.6	4.93	13.1
7	1	M	17	1	15.8	83.8	31.8	4.95	13.1
7	1	M	17	1	15.7	82.1	31.1	5.07	13.1
7	1	M	18	1	16	85.1	31.5	5.08	13.1
7	1	M	18	1	17.1	86	32.7	5.23	13.1
7	1	M	17	1	17.6	83.1	32.3	5.45	13.1
7	1	F	18	1	14	84.7	31.5	4.43	13.2
7	1	F	17	1	14.3	86.6	32.2	4.43	13.2
7	1	F	18	1	14.8	88.4	32.8	4.52	13.2
7	1	F	18	1	15.4	84.7	32.2	4.78	13.2
7	1	M	17	1	16.4	81.7	30.9	5.3	13.2
7	1	F	19	1	14.3	86.2	32.9	4.37	13.3
7	1	F	17	1	13.9	83.7	31.6	4.41	13.3
7	1	M	17	1	16.5	79.7	30	5.49	13.3
7	1	F	18	1	15.4	92.4	34.5	4.48	13.4
7	1	F	17	1	14.3	81.7	31.2	4.58	13.4
7	1	F	18	1	14.6	84.6	31.2	4.67	13.4
7	1	M	18	1	16	83.2	32	5.01	13.4
7	1	F	18	1	13.2	93	35.1	3.78	13.5
7	1	F	18	1	14	89.5	32.9	4.25	13.5
7	1	F	18	1	14.2	83.2	30.6	4.64	13.5
7	1	F	17	1	14.3	83.4	30.7	4.66	13.5
7	1	F	18	1	15.2	84.8	31.8	4.77	13.5
7	1	F	17	1	15.8	85.6	33.1	4.78	13.5
7	1	M	18	1	15	81.1	30.9	4.85	13.5
7	1	M	18	1	14.8	80.5	30.2	4.89	13.5
7	1	M	17	1	15.6	83.8	30.8	5.05	13.5
7	1	M	17	1	16	83.8	31.5	5.07	13.5
7	1	M	18	1	15.3	80.9	30.2	5.09	13.5
7	1	M	18	1	16.5	85.1	32.1	5.15	13.5
7	1	F	18	1	13.1	80.7	29.6	4.42	13.6
7	1	F	19	1	13.7	85.2	32.3	4.23	13.7
7	1	F	17	1	13.5	84.6	31.8	4.24	13.7
7	1	F	18	1	13.2	83.8	31	4.26	13.7
7	1	F	18	1	14.1	77.4	29.5	4.79	13.7
7	1	M	17	1	14.6	81.7	30.3	4.83	13.7
7	1	M	18	1	15	79.7	30.6	4.91	13.7
7	1	M	17	1	17.2	82	30.6	5.62	13.7
7	1	F	18	1	12.8	81.9	30.3	4.22	13.8
7	1	F	18	1	13.3	83.8	31.2	4.25	13.8
7	1	F	18	1	13.2	76	28.4	4.64	13.8
7	1	F	17	1	14.8	80.4	29.9	4.96	13.9
7	1	F	17	1	13.1	77.8	28.6	4.59	14
7	1	F	17	1	13.2	78.8	28.6	4.62	14
7	1	M	18	1	16.7	82.5	31.8	5.25	14
7	1	M	18	1	16.1	80.8	30.2	5.35	14
7	1	F	18	1	13.2	85.8	31.1	4.25	14.1
7	1	F	18	1	12.7	81.4	29.5	4.31	14.1
7	1	F	18	1	12.7	80.2	29.3	4.34	14.1
7	1	M	18	1	16.2	94.5	35.7	4.53	14.2
7	1	F	18	1	13.9	82.4	30.5	4.54	14.2
7	1	F	18	1	13.8	82.2	30.7	4.5	14.4
7	1	M	19	1	17.1	84.3	31.3	5.47	14.5
7	1	F	18	1	14.2	94.3	34.9	4.08	14.6
7	1	F	17	1	12.9	79.7	29.6	4.35	14.6
7	1	F	18	1	15.1	81.8	30.8	4.9	15.3
7	1	M	18	1	15.2	82.4	32	4.74	15.5
7	1	F	17	1	14.1	94.2	34.6	4.09	15.8
7	1	F	17	1	12.9	77.2	30.5	4.23	15.9
7	1	F	18	1	13.5	80.9	29.8	4.52	15.9
7	1	F	19	1	12.9	82.9	30	4.31	16.3
7	1	F	18	1	12	73.9	26.6	4.53	16.5
7	1	F	17	1	12.9	76.1	28.8	4.48	16.6
7	1	M	18	1	17.4	96.7	37.5	4.65	16.7
7	1	F	19	1	12.9	81.1	30	4.31	17.3
7	1	F	17	1	9.9	67.5	23.3	4.25	17.5
7	1	F	18	1	12	65.3	23.6	5.08	19.2
7	1	F	18	1	6.5	99.9	15.9	4.05	24.7
8	1	M	15	1	17	79.4	31.4	5.41	11.7
8	1	F	16	1	14.3	85	31.7	4.51	11.8
8	1	M	17	1	16.5	85.1	31.3	5.27	11.8
8	1	F	18	1	14.1	81.1	30.3	4.65	11.9
8	1	M	17	1	16.4	83.5	31.1	5.26	11.9
8	1	F	16	1	15.1	88.3	34.7	4.34	12
8	1	F	15	1	13.6	83.7	31.3	4.36	12
8	1	M	17	1	14.9	85.3	31.5	4.73	12
8	1	M	17	1	16.2	82.5	30.8	5.28	12
8	1	F	18	1	13.2	85.8	32	4.13	12.1
8	1	F	16	1	13.5	86.4	32	4.2	12.1
8	1	F	16	1	14.6	91.3	34.3	4.25	12.1
8	1	F	18	1	13.9	87.3	31.9	4.34	12.1
8	1	F	15	1	15.5	85.3	34.1	4.55	12.1
8	1	M	17	1	16.1	88.7	33.3	4.83	12.1
8	1	F	16	1	13.7	84.8	31.5	4.35	12.2
8	1	F	15	1	15.1	87.4	33.3	4.55	12.2
8	1	M	16	1	14.4	85.9	31.4	4.6	12.2
8	1	F	17	1	15.3	87.9	32.8	4.65	12.2
8	1	F	16	1	14.7	85.2	31.7	4.72	12.2
8	1	M	16	1	17.2	83.1	31.6	5.45	12.2
8	1	M	17	1	17	89.6	32.4	3.23	12.3
8	1	M	16	1	14.7	83.6	32.8	4.49	12.3
8	1	F	15	1	11.5	67.7	24.2	4.74	12.3
8	1	M	15	1	15.3	85.7	31.4	4.88	12.3
8	1	M	15	1	14.3	80.3	32.3	4.43	12.4
8	1	M	14	1	16.6	82.4	31.3	5.31	12.4
8	1	M	16	1	17.6	85.5	32.7	5.44	12.4
8	1	F	15	1	13.2	84.8	31.4	4.21	12.5
8	1	M	16	1	16.1	97.1	35.4	4.55	12.5
8	1	F	16	1	14.5	83	31.7	4.57	12.5
8	1	M	16	1	15.3	84.8	31.9	4.79	12.5
8	1	M	15	1	14.8	81.6	30.8	4.81	12.5
8	1	M	15	1	14.2	78.5	29.1	4.9	12.5
8	1	F	17	1	15.4	80.4	31.1	4.94	12.5
8	1	F	17	1	14.3	86	32.1	4.45	12.6
8	1	F	15	1	14	81.4	30.8	4.56	12.6
8	1	F	15	1	14.7	83.1	31.4	4.68	12.6
8	1	M	16	1	16.6	85.8	37.3	4.85	12.6
8	1	M	17	1	17.7	89.6	35.4	5	12.6
8	1	M	15	1	17.4	82.6	33.2	5.24	12.6
8	1	M	15	1	17.9	80.5	32.7	5.47	12.6
8	1	M	17	1	17.5	83.3	31.1	5.64	12.6
8	1	F	15	1	13.4	86.3	31.8	4.21	12.7
8	1	F	17	1	13.1	82.4	30.6	4.27	12.7
8	1	M	15	1	15	84.3	33.8	4.45	12.7
8	1	F	16	1	14.9	85	33.2	4.49	12.7
8	1	F	16	1	14.8	83.7	31.7	4.68	12.7
8	1	M	19	1	15.7	89.1	32.7	4.8	12.7
8	1	M	16	1	15.2	86.3	31.7	4.81	12.7
8	1	M	17	1	15.4	83.7	31.6	4.87	12.7
8	1	M	16	1	15.3	82.6	30.7	4.97	12.7
8	1	M	15	1	16.4	84.6	32.6	5.01	12.7
8	1	M	14	1	14.3	73.3	28.4	5.03	12.7
8	1	M	17	1	16.1	84.3	31.8	5.07	12.7
8	1	M	17	1	17.2	87.2	32.7	5.27	12.7
8	1	M	17	1	16	83.1	31.8	5.65	12.7
8	1	M	15	1	15.6	83.2	32.9	4.76	12.8
8	1	M	15	1	16	85.3	32.8	4.88	12.8
8	1	M	15	1	15.5	84.4	31.4	4.95	12.8
8	1	M	16	1	16	87.7	32.3	4.95	12.8
8	1	M	14	1	14.7	79.4	29.5	4.99	12.8
8	1	M	16	1	15.4	83.4	30.8	5.01	12.8
8	1	M	17	1	17	91.1	33.6	5.06	12.8
8	1	M	17	1	17.7	82.3	31	5.08	12.8
8	1	M	15	1	15.5	79.6	29.8	5.21	12.8
8	1	M	18	1	16.4	83.1	29.8	5.5	12.8
8	1	F	16	1	14.7	85.2	33.2	4.42	12.9
8	1	M	16	1	14	84.9	31.2	4.49	12.9
8	1	F	15	1	14.3	82.1	31.8	4.49	12.9
8	1	F	17	1	15.1	84.6	33.4	4.51	12.9
8	1	M	17	1	15.5	91.5	34	4.55	12.9
8	1	F	18	1	14.4	83.5	31.1	4.63	12.9
8	1	F	17	1	15.2	87.7	32.8	4.65	12.9
8	1	M	15	1	15.3	83.4	31.8	4.81	12.9
8	1	M	16	1	16	86.8	31.8	5.05	12.9
8	1	M	15	1	16.3	82.9	31.6	5.17	12.9
8	1	M	18	1	16.2	84.2	31.2	5.19	12.9
8	1	M	17	1	17.5	88.8	33.1	5.29	12.9
8	1	M	16	1	16.4	83.7	30.7	5.34	12.9
8	1	M	17	1	16.7	83.4	31.3	5.34	12.9
8	1	M	17	1	17.2	80.4	29.3	5.87	12.9
8	1	M	15	1	14.7	87.4	33.1	4.45	13
8	1	F	15	1	15.2	86.7	32.7	4.63	13
8	1	M	15	1	15.9	81.7	32.3	4.91	13
8	1	M	15	1	15.8	80.7	31.8	4.96	13
8	1	M	16	1	15.6	88.9	33	5.02	13
8	1	M	17	1	16.8	82.3	31.2	5.37	13
8	1	M	16	1	16.5	81	29.3	5.64	13
8	1	M	15	1	15.9	79.8	29.7	4.34	13.1
8	1	F	15	1	14.6	84.1	33	4.43	13.1
8	1	M	16	1	14.6	84.5	31.8	4.59	13.1
8	1	M	15	1	16.1	84.1	33.9	4.76	13.1
8	1	M	15	1	14.6	78	29.7	4.92	13.1
8	1	F	16	1	15.3	82.3	30.7	4.99	13.1
8	1	M	16	1	15.7	83.4	31.4	5.01	13.1
8	1	M	16	1	15.5	82.4	30.9	5.03	13.1
8	1	M	17	1	15.3	82.2	30	5.1	13.1
8	1	M	15	1	16.1	80.8	31.2	5.14	13.1
8	1	M	15	1	17.3	83.6	32.5	5.31	13.1
8	1	M	16	1	16.3	82.9	30.6	5.33	13.1
8	1	M	15	1	13.9	86.1	31.9	4.34	13.2
8	1	F	15	1	14.1	78.4	30.8	4.58	13.2
8	1	M	15	1	15	86	31.9	4.69	13.2
8	1	M	16	1	14.3	79.1	29	4.93	13.2
8	1	M	16	1	16.5	91	33.4	4.95	13.2
8	1	M	15	1	15.7	79.5	31	5.08	13.2
8	1	M	16	1	15.6	77.6	30.7	5.09	13.2
8	1	M	16	1	17.4	84.2	33.2	5.24	13.2
8	1	M	17	1	18.2	82.1	32.8	5.61	13.2
8	1	M	15	1	17.8	80.1	30.1	5.91	13.2
8	1	F	15	1	14	84.7	32.3	4.32	13.3
8	1	F	15	1	14.2	87.3	32.5	4.36	13.3
8	1	F	16	1	15	83.4	31.6	4.73	13.3
8	1	M	17	1	15.6	87.4	32.5	4.8	13.3
8	1	M	16	1	15.3	85.9	31.7	4.81	13.3
8	1	M	17	1	14.8	80.8	29.8	4.98	13.3
8	1	M	15	1	15.2	80.8	30	5.07	13.3
8	1	M	17	1	16.6	83.7	30.7	5.4	13.3
8	1	M	17	1	17.1	83.8	31.3	5.46	13.3
8	1	M	17	1	16.4	67.9	28.1	5.83	13.3
8	1	M	18	1	16.1	71.8	26.2	6.15	13.3
8	1	F	16	1	13.5	82.4	30.3	4.46	13.4
8	1	F	16	1	14.3	82.8	31.8	4.51	13.4
8	1	F	17	1	15.3	83	32.7	4.68	13.4
8	1	M	16	1	15.7	89.3	32.7	4.81	13.4
8	1	M	17	1	14.8	82.1	30.6	4.85	13.4
8	1	M	17	1	15.5	82.2	31.6	4.9	13.4
8	1	M	14	1	16.9	85.4	33.9	4.97	13.4
8	1	M	16	1	15.5	84	31.1	4.98	13.4
8	1	M	17	1	16.8	90.2	33.6	5.01	13.4
8	1	M	15	1	16.3	81.6	32.3	5.03	13.4
8	1	M	17	1	16.6	83.4	31.4	5.29	13.4
8	1	M	16	1	15.4	71.7	27.2	5.66	13.4
8	1	M	16	1	16.3	76.4	28.8	5.67	13.4
8	1	F	16	1	13.7	85.8	33.1	4.15	13.5
8	1	F	15	1	12.8	83.3	30.5	4.2	13.5
8	1	F	18	1	14.2	88.4	32.8	4.32	13.5
8	1	F	17	1	13.2	82	29.7	4.45	13.5
8	1	F	17	1	13.6	82.7	30.2	4.51	13.5
8	1	M	17	1	14.7	87.1	31.9	4.6	13.5
8	1	M	16	1	15.3	87	32.4	4.73	13.5
8	1	M	16	1	16.2	84.5	33.2	4.87	13.5
8	1	M	15	1	15.9	83.5	31.8	5.02	13.5
8	1	M	15	1	17.5	87.5	34.6	5.07	13.5
8	1	M	16	1	16.3	83.2	31.1	5.25	13.5
8	1	M	15	1	15.7	77.6	29.4	5.33	13.5
8	1	M	14	1	18.8	84.1	32.9	5.71	13.5
8	1	M	14	1	14.8	82.4	32.3	4.59	13.6
8	1	M	17	1	15.3	82.7	31.1	4.91	13.6
8	1	M	16	1	16.7	86.4	34.1	4.91	13.6
8	1	M	17	1	15.9	87.2	32	4.97	13.6
8	1	M	17	1	16.2	83.1	30.4	5.34	13.6
8	1	M	16	1	11.9	78.4	29	4.11	13.7
8	1	M	15	1	13.8	87.1	33.1	4.15	13.7
8	1	F	16	1	15.1	86.4	32.1	4.69	13.7
8	1	M	16	1	15.3	81.6	31.8	4.81	13.7
8	1	M	15	1	15.8	82.7	32.8	4.83	13.7
8	1	M	16	1	14.6	80.4	30.2	4.85	13.7
8	1	M	16	1	16.8	85.7	34.1	4.92	13.7
8	1	M	18	1	15.6	84.4	31.5	4.96	13.7
8	1	M	18	1	16.8	85	31.6	5.31	13.7
8	1	M	17	1	17.6	82.8	31.4	5.61	13.7
8	1	F	17	1	12.8	75.1	28.1	4.56	13.8
8	1	M	15	1	16.7	89.8	33.7	4.95	13.8
8	1	M	15	1	15.8	83.2	30.7	5.13	13.8
8	1	M	17	1	15.5	79.7	30.2	5.15	13.8
8	1	M	16	1	16.7	85.8	32	5.21	13.8
8	1	M	14	1	15.6	76.9	28.6	5.46	13.8
8	1	F	15	1	13.5	83.4	32.7	4.13	13.9
8	1	M	14	1	13	82.8	31.2	4.15	13.9
8	1	F	16	1	13.7	81.8	32.2	4.25	13.9
8	1	F	18	1	15.2	88.7	34.4	4.41	13.9
8	1	M	15	1	14.7	82.8	31.9	4.62	13.9
8	1	M	15	1	14.8	83	32	4.64	13.9
8	1	F	16	1	13.8	79.3	29.3	4.7	13.9
8	1	M	17	1	15.8	87.7	32.2	4.92	13.9
8	1	M	15	1	15.5	83.7	31.4	4.95	13.9
8	1	M	16	1	18	86.9	34.3	5.25	13.9
8	1	M	17	1	16	80.3	29.7	5.39	13.9
8	1	F	18	1	13.8	88.3	32.7	4.22	14
8	1	M	14	1	16.5	85.1	33.5	4.94	14
8	1	M	16	1	17.7	90.5	33.1	5.33	14
8	1	M	16	1	17.5	86	31.5	5.54	14
8	1	F	16	1	13.3	85.9	32.4	4.11	14.1
8	1	F	17	1	13.4	82.5	29.7	4.53	14.1
8	1	M	15	1	14.5	86	31.6	4.61	14.1
8	1	M	15	1	15	80.9	29.9	5.01	14.1
8	1	M	15	1	16.3	78.4	31.1	5.25	14.1
8	1	M	16	1	14.2	81.4	29.9	4.76	14.2
8	1	M	17	1	17.6	88.5	34.2	5.14	14.2
8	1	M	17	1	16.6	85.5	32	5.18	14.2
8	1	M	17	1	16.2	77.2	28.2	5.75	14.2
8	1	M	16	1	19.1	81.8	30.7	6.21	14.2
8	1	F	16	1	12.1	82.3	29.8	4.05	14.3
8	1	F	16	1	12.8	86.9	31.3	4.09	14.3
8	1	F	17	1	13.6	81.7	30	4.54	14.3
8	1	M	17	1	15.1	84.9	31.3	4.83	14.3
8	1	M	15	1	15.3	81.1	31.1	4.94	14.3
8	1	M	15	1	15.2	79.9	29.9	5.07	14.3
8	1	M	17	1	15.9	83.6	30.4	5.22	14.3
8	1	M	17	1	16.3	80.3	30.7	5.31	14.3
8	1	F	15	1	13.9	79.3	31.7	4.38	14.4
8	1	M	16	1	14.8	80.4	30.2	4.9	14.4
8	1	M	16	1	14.5	78.7	29.2	4.97	14.4
8	1	M	16	1	14.9	82	29.2	5.09	14.4
8	1	M	18	1	16.7	88	32.4	5.14	14.4
8	1	M	17	1	15.4	83.5	30.6	5.03	14.5
8	1	F	16	1	13.1	87.7	32.4	4.05	14.6
8	1	M	15	1	13.8	82.7	29.7	4.66	14.6
8	1	F	14	1	15.1	90	35.8	4.22	14.7
8	1	M	17	1	16.3	86.6	31.9	5.1	14.7
8	1	F	16	1	13.3	90.4	35.1	3.79	14.8
8	1	F	18	1	13.6	86.4	32.1	4.25	14.8
8	1	M	16	1	15	82.9	30.3	4.93	14.8
8	1	M	17	1	17	86.3	31.3	5.43	15
8	1	M	16	1	17	83.8	31	5.49	15
8	1	F	17	1	13.3	83.1	30.4	4.36	15.1
8	1	M	16	1	14.6	82.6	29.9	4.88	15.1
8	1	M	17	1	16.9	84.6	32.1	5.27	15.1
8	1	M	16	1	16.1	80.7	30.1	5.34	15.1
8	1	M	18	1	17.9	86.2	32	5.61	15.1
8	1	M	16	1	17.5	99.9	30.6	5.71	15.3
8	1	F	17	1	13.9	87.1	31.5	4.42	15.4
8	1	M	16	1	16.8	86.9	31.9	5.28	15.4
8	1	M	15	1	15.7	89	33	4.76	15.6
8	1	F	17	1	13.6	83.7	30.5	4.45	15.7
8	1	F	15	1	13.6	74	28.7	4.73	15.7
8	1	M	16	1	15.8	81.5	30.1	5.24	15.7
8	1	M	16	1	17.5	87	31.4	5.57	15.7
8	1	F	19	1	12.6	78.8	30.2	4.18	15.8
8	1	M	17	1	16.6	88	32.7	5.07	15.8
8	1	M	17	1	16.3	87.4	31.9	5.1	15.8
8	1	M	15	1	15.4	80.8	29.4	5.25	15.8
8	1	F	16	1	14.4	85.9	30.9	4.64	15.9
8	1	M	16	1	15.6	87.2	32.5	4.81	15.9
8	1	M	14	1	14.6	77.5	28.2	5.19	15.9
8	1	M	17	1	16.3	87.6	32.4	5.054	16
8	1	F	18	1	12.8	85	30	4.26	16.1
8	1	F	16	1	14.1	84.8	31.1	4.54	16.1
8	1	M	18	1	17.6	90.8	33.3	5.28	16.1
8	1	F	17	1	13.5	84.7	30.4	4.46	16.2
8	1	M	16	1	15.7	90.1	33.1	4.76	16.2
8	1	F	18	1	13.3	77.4	27.2	4.91	16.2
8	1	M	17	1	14.6	87.2	33	4.42	16.3
8	1	M	14	1	13.4	81.6	29.8	4.51	16.3
8	1	F	15	1	13.3	80.2	28.8	4.64	16.3
8	1	M	18	1	14.7	83.4	30.7	4.8	16.6
8	1	M	15	1	15.1	81.9	30.1	5.02	16.6
8	1	F	17	1	13.5	91.4	33.1	4.09	16.7
8	1	F	15	1	13.9	89.5	32.6	4.24	16.7
8	1	F	17	1	11.5	63.2	23.9	4.8	16.7
8	1	M	14	1	15.9	86.1	31.1	5.1	16.7
8	1	M	14	1	15.6	83	30.4	5.13	16.9
8	1	M	16	1	15	85.7	30.9	4.85	17
8	1	M	15	1	16.6	85	31.2	5.32	17
8	1	M	19	1	16.8	87.5	31.6	5.321	17
8	1	M	19	1	16.3	92.1	33.6	4.84	17.1
8	1	M	15	1	13.9	83.8	30.8	4.51	17.2
8	1	F	16	1	11.3	88.3	31.2	3.63	17.3
8	1	M	17	1	18.7	87.3	32.3	5.8	17.3
8	1	M	16	1	15.4	86.7	31.2	4.94	17.5
8	1	F	17	1	15.3	91.7	33.7	4.54	17.6
8	1	F	17	1	14.4	92.5	34.7	4.15	17.7
8	1	M	17	1	14	84.7	30.4	4.6	17.8
8	1	M	15	1	15.8	82.2	29.9	5.27	17.9
8	1	M	16	1	15.6	86.8	31.5	4.94	18
8	1	M	17	1	14.3	86.5	32.2	4.43	18.4
8	1	M	15	1	15.4	81.5	29.1	5.29	18.5
8	1	F	18	1	10.1	75.5	33.2	4.03	18.6
8	1	M	16	1	14.6	89.4	32	4.55	18.7
8	1	F	17	1	13.8	88.4	36.2	3.83	19.4
8	1	F	16	1	8.6	68.9	21.7	3.96	20.9
9	1	F	16	1	14.9	84.3	30.9	4.82	11.5
9	1	F	14	1	14.3	84.1	31.7	4.52	11.8
9	1	F	16	1	13.5	88.2	32.6	4.15	11.9
9	1	F	15	1	13.9	85.1	31	4.49	11.9
9	1	F	17	1	14.7	83.3	30.7	4.8	11.9
9	1	F	17	1	13.4	86.2	33.1	4.07	12
9	1	F	17	1	14.2	88.2	32	4.43	12
9	1	F	17	1	15	84.5	32.1	4.69	12
9	1	F	16	1	14.5	87.5	32.9	4.42	12.1
9	1	F	17	1	14.9	88.7	32.8	4.55	12.1
9	1	M	17	1	14.9	81.3	29.5	4.74	12.1
9	1	M	17	1	17.7	83	31.4	5.63	12.1
9	1	F	16	1	13.2	89.7	33.2	3.98	12.2
9	1	F	15	1	12.8	83.5	30.6	4.18	12.2
9	1	F	15	1	13	82.9	29.9	4.35	12.2
9	1	F	16	1	13.9	86.3	31.9	4.35	12.2
9	1	F	17	1	13.1	76.6	28.9	4.52	12.2
9	1	F	15	1	14.2	82.2	31.1	4.57	12.2
9	1	F	15	1	14.5	86.1	31.4	4.58	12.2
9	1	F	17	1	14.4	85.7	31.1	4.64	12.2
9	1	F	14	1	14.3	82.4	30	4.75	12.2
9	1	F	17	1	14.8	84	30.9	4.8	12.2
9	1	F	15	1	15.3	82.6	30.8	4.97	12.2
9	1	M	16	1	15.6	81.1	30.5	5.11	12.2
9	1	M	16	1	17	88.2	32.7	5.19	12.2
9	1	F	15	1	13.6	81.6	30.8	4.41	12.3
9	1	M	18	1	16.1	81.4	29.8	5.39	12.3
9	1	M	17	1	17.6	85.4	31.7	5.55	12.3
9	1	F	15	1	14.4	85.4	31.8	4.52	12.4
9	1	F	14	1	14.9	86.1	31.9	4.65	12.4
9	1	F	15	1	14.8	84	31.1	4.77	12.4
9	1	M	15	1	15.4	84.7	30.6	5.04	12.4
9	1	M	16	1	15.6	81.8	30.2	5.18	12.4
9	1	M	16	1	15.6	78.8	28.6	5.44	12.4
[truncated: 3,913 more rows]

## Sheet: Codes
Column heading	Code explanation
District	1= Gampaha
	2= Colombo
	3= Kalutara
	4= Kegalle
	5= Kurunegala
	6= Kandy
	7= Galle
	8= Matara
	9= Hambantota
	10= Ratnapura
	11= Kilinochchi
	12= Monaregalla
	13= Mulathievu
	14= Batticoloa
	15= Trincomalee
	16= Ampara
	17= Jaffna
	18= Vavuniya
	19= Mannar
	20= Badulla
	21= N.Eliya
	22= Anuradhapura
	23= Matale
	24= Puttalam
	25= Pollonaruwa
Race	1=Sinhala
	2=Muslim
	3=Tamil
Missing values
Age	999
MCV	99.9
MCH	99.9
RBC	99.9
RDW	99.9
