# Supplementary material for: Iron status and anaemia in Sri Lankan secondary school children: A cross-sectional survey
Source: PLoS One. 2017 Nov 20;12(11):e0188110. doi: 10.1371/journal.pone.0188110 (PMC5695819; doi:10.1371/journal.pone.0188110)
Supplement: S2 File — (XLSX) [file pone.0188110.s002.xlsx]

## Sheet: Sheet1
Lowindices	District	Altitude group	Race	Age (years)	Sex	Hb (g/dl)	Ferritin (ngm/ml)	Trfrecptor (nmol/l)	Iron (umol/l)
1	1	1	1	<16	F	13.8	32.09	34.93	20.18
1	1	1	1	<16	F	11.6	2.36	64.72	6.95
1	1	1	1	≥16	F	12.2	88.77	70.41	999.9
1	1	1	1	<16	F	12.5	8.36	49.14	9.34
1	1	1	1	<16	F	12	13.36	20.35	3.28
1	1	1	1	<16	F	14.6	56.63	37.29	15.07
1	1	1	1	<16	F	4.4	60.53	23.51	6.72
1	1	1	1	≥16	F	14.1	18.59	21.23	6.42
2	1	1	1	<16	F	13.6	13.75	51.93	14.57
1	1	1	1	<16	F	10.6	7.21	72.84	6.16
2	1	1	1	≥16	F	14.6	75.02	8.95	15.64
2	1	1	1	<16	F	15.8	11.86	38.07	17.37
1	1	1	1	<16	F	12.9	18.34	24.89	7.47
1	1	1	1	<16	F	10.4	12.89	99.71	6.42
2	1	1	1	<16	F	14.6	6.1	35.39	4.14
2	1	1	1	<16	F	14	30.59	35.34	17.51
1	1	1	1	<16	F	13.5	17.13	26.06	15.86
1	1	1	1	<16	F	13	19.34	22.42	18.61
2	1	1	1	≥16	F	14.7	56.62	23.57	18.84
1	1	1	1	≥16	F	14.7	49.05	21.19	11.4
1	1	1	1	≥16	F	13	22.82	23.27	12.19
2	1	1	1	≥16	F	13.8	1.77	22.22	16.17
1	1	1	1	≥16	F	15.8	37.27	32.65	10.75
2	1	1	1	<16	F	15.5	53.49	20.8	14.03
2	1	1	1	<16	F	14.5	56.63	39.64	9.01
2	1	1	1	<16	F	14	40.81	35.08	2.81
1	1	1	1	<16	F	11.9	5.82	58.16	11.21
2	1	1	1	≥16	F	15.1	33.46	21.32	24.06
2	1	1	1	≥16	F	14.6	32.43	26.25	22.05
2	1	1	1	≥16	F	14	10.11	39.35	17.37
1	1	1	1	≥16	F	15.6	55.03	18.5	8.65
1	1	1	1	≥16	F	12.7	3.32	40.49	16.38
1	1	1	1	≥16	M	16.9	61.72	28.09	14.02
1	1	1	1	≥16	M	11.9	11.89	52.93	4.46
2	1	1	1	≥16	F	13.4	21.15	27.81	30.08
1	1	1	1	≥16	F	13.6	9.48	37.87	9.83
2	1	1	1	≥16	F	14.2	4.7	37.48	4.95
1	1	1	1	≥16	M	15.1	98.73	23.4	14.68
1	1	1	1	≥16	F	10.8	9.23	58.84	9.57
1	1	1	1	≥16	F	11.1	5.14	44.62	5.5
2	1	1	1	≥16	F	15.5	999.9	15.7	20.82
1	1	1	1	≥16	F	13.8	22.92	34.53	12.71
1	2	1	1	<16	M	13.2	26.88	26.69	10.63
1	2	1	1	<16	F	9.8	7.5	72.28	4.67
1	2	1	1	<16	F	11.3	9.1	23.47	8.82
2	2	1	1	<16	F	13	22.94	22.02	15.9
2	2	1	1	<16	F	13.4	82.03	999.9	17.24
2	2	1	1	<16	F	14.3	74.85	20.92	23.25
2	2	1	1	<16	F	12.1	5.22	999.9	21.78
1	2	1	1	<16	M	13.7	33.28	24.71	15.17
1	2	1	1	<16	F	9.1	5.8	91.88	6.74
2	2	1	1	<16	F	14.1	12.32	28.66	7.88
1	2	1	1	<16	F	12.5	3.33	20.91	14
2	2	1	1	<16	F	13.4	38.64	27.72	10.29
1	2	1	1	<16	F	12.8	19.65	24.83	23.34
1	2	1	1	<16	M	12.7	28.94	17.29	21.78
1	2	1	1	<16	M	14.3	97.81	24.89	15.22
1	2	1	1	<16	M	13.4	22.27	16.91	14.42
1	2	1	1	<16	M	15.7	91.64	21.12	24.55
1	2	1	1	<16	M	12.9	999.9	16.07	12.28
1	2	1	1	<16	M	13	24.97	24.67	17.76
1	2	1	1	≥16	M	11.1	18.02	15.87	5.34
1	2	1	1	<16	M	14.7	9.1	23.24	13.48
1	2	1	1	<16	F	10.8	8.22	16.42	8.01
1	2	1	1	<16	F	10	3.01	43.21	7.48
1	2	1	1	<16	F	13.5	19.21	16.6	22.13
1	2	1	1	<16	F	11.8	17.67	16.96	18.58
1	2	1	1	<16	M	13.3	31.07	19.93	11.65
1	2	1	1	<16	M	12.8	999.9	28.23	20.15
1	2	1	1	<16	M	14	26.03	23	12.82
1	2	1	1	<16	M	15.9	14.37	17.45	21.19
1	2	1	1	≥16	M	12.9	7.61	19.32	12.28
1	2	1	1	≥16	M	13.6	21.76	15.86	12.68
1	2	1	1	<16	F	11.6	9.95	29.29	7.98
1	2	1	1	<16	F	14	999.9	10.12	10.15
1	2	1	1	<16	F	12.4	19.37	27.15	17.45
1	2	1	1	<16	F	12.4	15.62	10.78	11.88
1	2	1	1	<16	F	11.1	1.05	37.35	4.01
1	2	1	1	<16	F	12.1	20.68	15.44	13.62
1	2	1	1	≥16	M	13.4	52.88	24.77	6.48
1	2	1	1	≥16	F	13.4	37.77	21.17	8.05
1	2	1	1	≥16	F	12.3	9.5	37.68	7.9
2	2	1	1	≥16	M	15.4	56.37	30.5	29.71
1	2	1	1	≥16	M	16.3	58.7	52.96	19.19
1	2	1	1	≥16	F	12.5	17.28	25.68	9.72
1	2	1	1	≥16	F	12.6	2.5	32.44	5.87
1	2	1	1	≥16	M	15.7	11.36	17.74	22.99
1	2	1	1	<16	M	13.4	6.13	21.19	16.15
2	2	1	1	<16	M	15.7	40.82	51.85	25.01
1	2	1	1	<16	M	15	12.59	17.31	18.02
1	2	1	1	<16	M	10.4	6.25	22.94	10.5
1	2	1	1	≥16	F	11.6	37.89	25.69	4.41
2	2	1	1	<16	M	15	54.51	18.88	16.04
2	2	1	1	<16	M	15	11.78	31.76	18.71
2	2	1	1	≥16	M	15.5	51.38	30.81	18.28
2	2	1	1	<16	M	16.3	9.15	28.16	20.05
2	2	1	1	≥16	M	14.9	23.29	999.9	16.57
2	2	1	1	<16	M	14.6	59.54	53.94	13.63
2	2	1	1	≥16	F	13.3	33.44	26.68	23.74
1	2	1	1	<16	M	13.1	19.87	28.28	10.24
1	2	1	1	<16	F	11.7	6.25	24.41	14.39
1	2	1	1	<16	F	12.5	11.36	23.77	11.41
1	2	1	1	<16	F	10.3	0.83	33.57	4.28
2	2	1	1	≥16	M	16	73.53	31.55	6.15
2	2	1	1	<16	M	13.8	47.33	32.55	22.85
2	2	1	1	<16	M	11.7	62.44	32.65	19.24
1	2	1	1	<16	F	11.7	7.5	29.26	7.26
1	2	1	1	≥16	F	11.4	26.96	12.38	11.93
1	2	1	1	<16	F	11.2	14.56	26.04	8.3
1	2	1	1	<16	F	12.1	55.04	15.48	18.78
2	2	1	1	<16	M	14.8	90.86	29.98	999.9
2	2	1	1	<16	F	13	19.45	27.38	11.36
1	2	1	1	<16	F	11.2	12.93	13.89	20.22
1	2	1	1	<16	F	12.1	999.9	27.13	6.68
1	2	1	1	<16	F	11.6	13.78	16.34	12.28
1	2	1	1	<16	F	11.7	2.5	9.59	9.08
1	2	1	1	≥16	F	12.3	42.38	18.6	7
1	2	1	1	≥16	M	13.7	28.12	15.44	18.02
1	2	1	1	<16	M	15.9	111.55	24.79	15.04
2	2	1	1	≥16	M	14.7	19.83	15.35	21.84
1	2	1	1	<16	M	13.7	39.02	23.95	12.83
2	2	1	1	<16	M	14.3	43.74	19.59	999.9
1	3	1	1	<16	M	14.9	71.84	22.82	26.01
1	3	1	1	<16	M	16	50.32	21.81	21.74
1	3	1	1	<16	M	14.6	19.03	23.26	17.41
1	3	1	1	≥16	M	15.6	66.27	14.1	25.29
2	3	1	1	≥16	M	14.8	44.97	32.13	9.89
1	3	1	1	≥16	M	15.3	29.9	39.17	18.37
1	3	1	1	<16	M	15.4	188.4	17.81	999.9
2	3	1	1	<16	M	15.8	92.12	5.54	39.69
1	3	1	1	<16	M	12.1	999.9	28.74	24
2	3	1	1	≥16	F	13	24.04	10.44	18.62
2	3	1	1	≥16	F	14.6	65.91	29.2	9.35
2	3	1	1	≥16	F	14.2	90.7	18.23	13.21
2	3	1	1	<16	F	12.3	30.24	40.4	12.16
2	3	1	1	≥16	F	13.7	57.04	17.03	12.36
2	3	1	1	<16	F	16	41.57	21.67	20.82
2	3	1	1	≥16	M	16.2	75.05	26.66	14.03
2	3	1	1	≥16	M	15.6	102.78	27.97	22.05
2	3	1	1	≥16	F	12.1	21.99	24.71	18.62
2	3	1	1	<16	M	15.5	38.91	33.76	11.68
2	3	1	1	≥16	M	17.1	70.15	30.75	14.17
2	3	1	1	≥16	M	15.4	83.57	999.9	2.94
2	3	1	1	≥16	M	17.2	77.87	30.45	17.78
2	3	1	1	<16	M	16.5	29.89	30.14	24.5
2	3	1	1	<16	M	14.8	45.62	23.84	23.12
1	3	1	1	≥16	M	14.3	19.88	25.79	33.17
2	3	1	1	<16	M	15	35.59	29.93	17.27
1	3	1	1	<16	F	13.9	44.98	14.24	14.45
2	3	1	1	<16	M	14	21.15	72.7	15.36
1	3	1	1	≥16	M	15	49.78	16.52	8.62
2	3	1	1	≥16	M	17.8	78.93	25.31	30.94
1	3	1	2	<16	F	13.3	4.65	21.01	7.98
1	3	1	2	≥16	F	13.7	21.91	17.23	12.07
1	3	1	2	≥16	F	13.2	999.9	24.66	8.19
1	3	1	2	≥16	F	12.7	25.37	14.29	6.33
1	3	1	2	≥16	F	13.9	23.15	20.11	14.66
1	3	1	2	≥16	F	12	11.28	28.35	6.17
1	3	1	2	≥16	F	13.4	2.92	31.3	8.77
1	3	1	2	≥16	F	12.1	6.86	11.12	9.91
1	3	1	2	≥16	F	13.1	999.9	25.43	10.35
1	3	1	2	<16	F	11	16.62	38.64	6.44
1	3	1	2	≥16	F	9.7	7.08	59	4.3
2	3	1	2	<16	F	15.5	46.26	15.7	12.19
1	3	1	2	≥16	F	12.2	2.1	28.82	4.45
1	3	1	2	<16	F	12.4	14.85	38.39	6.99
2	3	1	2	≥16	F	13.7	16.84	42.33	5.28
1	3	1	2	≥16	F	12.2	999.9	13.44	12.21
2	3	1	2	≥16	F	13.5	18.32	26.47	1.72
1	3	1	2	<16	F	12.6	22.5	18.84	8.19
1	3	1	2	<16	F	12.8	23.1	23.1	9.34
1	3	1	2	≥16	F	12.7	999.9	19.81	7.9
1	3	1	2	≥16	F	13.6	16.8	18.68	7.63
2	3	1	2	≥16	F	13.8	12.55	18.8	18.03
1	3	1	2	≥16	F	12.6	4.5	37.38	7.4
1	4	1	2	≥16	M	13.3	36.89	20.33	22.54
2	4	1	2	<16	M	15.1	46.27	34.32	19.19
2	4	1	2	≥16	M	16.5	65.79	21.76	21.67
2	4	1	2	≥16	M	15.5	65.96	29.95	19.19
2	4	1	2	<16	M	14.9	46.64	23.64	10.83
2	4	1	2	<16	M	14.8	110.4	21.64	10.37
2	4	1	2	999.9	M	14.3	30.2	27.01	19.38
1	4	1	1	≥16	F	13.7	6.49	14.69	14.69
1	4	1	2	<16	F	14.1	2.04	26.4	8.14
1	4	1	2	≥16	F	13.8	3.68	30.35	7.74
1	4	1	2	<16	F	12.4	12.15	29.59	7.08
2	4	1	2	≥16	F	14.7	47.19	28.35	19.71
2	4	1	2	≥16	F	13.7	11.69	29.9	22.3
1	4	1	2	<16	M	14.2	27	22.35	13.62
2	4	1	2	<16	F	15	32.68	30.35	19.71
2	4	1	2	≥16	F	13.8	6.73	13.13	18.8
1	4	1	2	≥16	F	13.8	13.06	14.04	11.62
1	4	1	2	≥16	M	15	67.29	26.47	19.76
2	4	1	2	≥16	M	15.2	25.46	19.13	19.84
1	4	1	2	≥16	F	11.4	10.71	29.87	4.85
2	4	1	2	<16	F	13.1	44.96	27.48	15.82
2	4	1	2	≥16	F	13.2	26.63	25.07	10.76
2	4	1	2	<16	F	14.9	56.84	25.98	17.63
1	4	1	2	<16	F	15.2	27.26	15.24	13.87
1	4	1	2	≥16	F	13.9	7.26	20.76	11.23
1	4	1	2	≥16	F	12.2	999.9	35.74	1.94
1	4	1	2	≥16	F	14.5	6.57	28.52	14.01
1	4	1	2	≥16	F	14.6	6.49	22.37	6.8
1	4	1	2	≥16	F	13.9	7.44	14.95	18.86
1	4	1	2	≥16	F	15.2	25.9	18.39	9.01
1	4	1	1	≥16	M	13.6	37.33	18.4	16.43
1	4	1	1	999.9	F	12	2.68	25.27	11.41
1	4	1	1	≥16	F	11.2	12.31	30.67	10.96
1	4	1	1	≥16	F	11.7	999.9	21.19	15.67
1	4	1	1	≥16	F	11.7	24.84	14.86	18.44
1	4	1	1	<16	M	17.2	65.92	27.07	18.21
1	4	1	1	≥16	F	10.7	5.78	49.75	5.55
1	4	1	1	≥16	F	6	1	163.44	3.57
1	4	1	1	≥16	F	7.4	1	123.24	5.22
1	4	1	1	≥16	M	14.2	23.77	41.25	15.09
1	4	1	1	≥16	M	15	50.8	26.93	16.94
1	4	1	1	<16	F	10.4	1.38	72.6	4.59
1	4	1	1	<16	M	13	15.8	25.49	12.86
1	4	1	1	≥16	F	10.8	10.75	19.43	9.75
1	4	1	1	<16	F	9.3	2.5	50.33	7.07
2	4	1	1	<16	F	13.2	8.81	29.13	19.03
2	4	1	1	<16	F	13.2	33.62	25.54	13.71
1	4	1	1	<16	F	12.1	20.31	17.63	15.71
2	4	1	1	<16	F	13	29.85	20.17	14.01
1	4	1	1	<16	M	12.9	37.2	24.44	15.67
1	4	1	1	≥16	M	13.5	14.9	23.58	999.9
2	4	1	1	<16	M	14.7	11.39	84.21	26.66
1	4	1	1	<16	M	12.5	9.41	42.27	9.55
2	4	1	1	<16	M	14.5	107.17	93.23	26.15
1	4	1	1	<16	F	10.6	18.15	23.93	12.73
2	4	1	1	≥16	F	16	38.83	14.16	26.66
1	4	1	1	≥16	F	10.8	2.06	40.52	3.82
1	4	1	1	<16	M	13.5	15.25	21.61	7.26
2	4	1	1	≥16	M	16	33.63	77.01	19.8
1	4	1	1	≥16	F	8.7	1.6	54.56	5.09
1	4	1	1	≥16	M	15.5	39.9	28.2	12.23
1	4	1	1	≥16	F	9	4.14	45.04	5.6
2	4	1	1	≥16	F	15	96.1	20.79	999.9
1	4	1	1	≥16	F	10.5	23.15	15.27	16.36
1	4	1	1	≥16	F	12.2	999.9	28.54	8.48
1	4	1	1	≥16	F	11.4	3.8	27.27	5.99
1	4	1	1	≥16	F	9.1	1	62.4	4.59
2	4	1	2	<16	F	16.2	16.95	24.3	999.9
2	4	1	2	≥16	F	14	25.36	23.32	999.9
2	5	1	1	≥16	F	15	33.36	28.98	10.92
1	5	1	1	≥16	M	17.1	82.93	38.28	15.07
2	5	1	1	≥16	M	16.7	144.39	36.74	19.71
1	5	1	1	≥16	M	15.3	43.77	15.71	999.9
2	5	1	1	≥16	M	17.7	48.95	16.09	19.71
1	5	1	1	≥16	M	16.7	77.29	24.94	21.66
1	5	1	1	≥16	F	15.5	161.24	23.56	11.06
2	5	1	1	≥16	F	15.3	85.71	22.82	27.36
1	5	1	1	≥16	M	15.6	26.47	24.56	26.77
1	5	1	1	≥16	M	15.4	55.44	14.93	27.24
1	5	1	1	≥16	F	14.7	55.65	24.5	10.15
1	5	1	1	≥16	F	11.2	11.68	32.51	11.42
1	5	1	1	≥16	F	14.6	59.28	28.62	20.55
1	5	1	1	≥16	F	13	10.77	56.73	5.18
1	5	1	1	≥16	F	14.4	18.1	31.66	11.77
1	5	1	1	≥16	F	12.9	16.88	32.68	8
1	5	1	1	≥16	F	14.3	36.83	17.83	13.89
2	5	1	1	≥16	M	16.3	120.74	24.09	17.14
2	5	1	1	≥16	F	13.1	999.9	20.79	28.42
2	5	1	1	≥16	F	14.3	999.9	25.76	25.38
2	5	1	1	≥16	F	16.4	19.8	84.21	9.39
1	5	1	1	≥16	F	11.8	23.24	26.35	5.08
1	5	1	1	≥16	F	11.5	11.31	33.05	12.34
2	5	1	1	≥16	F	14.5	19.5	24.04	11.93
1	5	1	1	≥16	F	12.4	35.46	31.26	6.01
1	5	1	1	≥16	F	14.2	20.24	27.14	11.42
2	5	1	1	≥16	M	17.2	35.42	30.09	20.19
2	5	1	1	≥16	M	16.7	31.44	21.57	16.21
2	5	1	1	≥16	M	14.5	67.61	28.29	13.08
2	5	1	1	≥16	M	18.9	176.3	72.07	25.39
2	5	1	1	≥16	M	16.5	62.34	28.44	4.44
1	5	1	1	≥16	M	14.9	30.47	18.53	15.53
1	5	1	1	≥16	M	17.6	801	20.86	15.48
2	5	1	1	≥16	M	15.5	76.92	20.17	18.03
2	5	1	1	≥16	M	16.6	38.55	38.34	21.52
1	5	1	1	≥16	M	13.5	68.64	13.62	11.67
1	5	1	1	≥16	M	14.7	51.26	22.35	22.2
2	5	1	1	≥16	M	16.7	73.54	37.24	20.36
2	5	1	1	≥16	M	16	74.54	73.98	15.74
1	5	1	1	≥16	M	16.6	109.8	16.66	19.16
2	5	1	1	≥16	M	14.1	68.39	19.13	25.54
2	5	1	1	≥16	F	13.4	21.88	31.51	17.76
1	5	1	1	≥16	F	13.3	43.32	23.96	25
2	5	1	1	≥16	F	12.1	7.85	25.03	23.47
2	5	1	1	≥16	F	12.6	10.62	19.76	13.22
1	5	1	1	≥16	F	12.2	20.74	24.11	999.9
2	5	1	1	≥16	F	14.8	13.82	23.68	14.26
1	5	1	1	<16	M	16.2	27.93	17.99	11.18
1	5	1	1	≥16	F	12.6	22.65	30.1	999.9
1	5	1	1	≥16	F	12	37.41	25.81	16.11
1	5	1	1	≥16	F	11.4	19.97	55.53	7.11
1	5	1	1	≥16	F	14.3	13.05	25.88	20.08
1	5	1	1	≥16	F	14.2	12.99	34.43	11.04
1	5	1	1	≥16	F	12.7	37.16	24.7	11.93
1	6	2	3	≥16	M	14.3	32.74	21.16	16.67
1	6	2	3	≥16	F	12.7	28.16	21.65	17.39
1	6	2	3	≥16	M	17.2	83.16	55.73	24.14
1	6	2	3	≥16	F	12.7	14.07	30.36	12.06
1	6	2	3	≥16	F	13.3	9.06	57.99	15.95
1	6	2	3	≥16	F	14.4	43.8	32.81	12.5
1	6	2	3	≥16	F	6.1	5.82	182.7	12.07
1	6	2	3	<16	M	15.4	17.58	20.74	19.54
1	6	2	3	≥16	F	13.8	9.01	30.87	5.46
1	6	2	3	≥16	F	12.5	7.69	44.02	15.33
1	6	2	3	<16	M	15.2	30.84	40.79	8.48
1	6	2	3	<16	F	14.8	9.67	41.48	19.26
1	6	2	1	<16	M	11.2	8.68	56.51	9.57
1	6	2	1	999.9	M	15.5	9.53	30.89	13.89
1	6	2	1	<16	M	14.3	27.22	26.45	16.67
1	6	2	1	<16	M	15	9.29	37.94	19.4
2	6	2	1	≥16	M	15.1	25.24	21.72	6.68
2	6	2	1	999.9	M	17	40.47	24.23	35.65
1	6	2	1	≥16	M	14.8	10.28	27.77	25
1	6	2	1	≥16	M	16	48.6	28.81	10.2
2	6	2	1	999.9	M	14.4	18.45	26.68	20.06
2	6	2	1	≥16	M	15.4	37.12	16.05	14.7
1	6	2	1	≥16	M	16	10.28	29.43	23.42
1	6	2	1	<16	M	17	10	26.53	12.06
1	6	2	1	<16	M	14.4	21.33	25.96	9.83
2	6	2	1	999.9	M	18.5	32.16	36.98	21.33
2	6	2	1	999.9	F	14.6	17.86	29.83	18.92
2	6	2	1	999.9	M	16	68.39	26.17	23.87
1	6	2	1	<16	M	17.1	53.82	20.96	26.73
2	6	2	1	999.9	M	17.5	59.45	26.45	20.31
1	6	2	1	<16	M	16	13.27	43.16	18.61
2	6	2	1	≥16	M	17	42.31	21.71	16.97
1	6	2	1	≥16	M	15.8	30.87	39.93	21.55
1	6	2	1	<16	M	16.3	64.99	43.16	10.35
1	6	2	1	≥16	F	15.3	26.45	26.38	12.21
1	6	2	1	<16	M	14.2	71.57	25.16	8.19
1	6	2	1	<16	M	16.2	20.83	45.56	15.23
1	6	2	1	<16	F	12.7	21.62	67.8	10.56
1	6	2	1	<16	F	15.3	19.35	39.27	4.98
1	6	2	1	<16	F	13.6	8.6	51.51	8.05
1	6	2	1	<16	M	12.7	8.7	34.38	6.47
1	6	2	1	999.9	F	12.9	8.6	52.64	6.6
2	6	2	3	999.9	M	16.4	86.15	37.04	24.8
2	6	2	3	999.9	M	14	21.9	33.93	16.5
2	6	2	1	999.9	M	19	59.83	33.64	23.9
2	6	2	3	999.9	F	14.4	11.2	41.73	14.4
2	6	2	3	999.9	F	13.8	999.9	24.63	999.9
2	6	2	3	999.9	F	14.5	101.49	12.1	20.2
1	7	1	1	≥16	F	6.5	2.5	160	9.05
1	7	1	1	≥16	F	13.2	999.9	29.08	7.99
2	7	1	1	≥16	M	16.8	77.28	28.12	23.79
1	7	1	1	≥16	F	12	25.34	24.21	7.27
2	7	1	1	≥16	M	15.4	129.16	38.28	20.58
1	7	1	1	≥16	F	13.1	5.64	23.62	14.7
1	7	1	1	≥16	M	18.5	95.56	15.06	24.13
1	7	1	1	≥16	M	15	33.25	21.9	13.49
1	7	1	1	≥16	M	17.1	51.13	18.89	15.07
1	7	1	1	≥16	M	18.5	13.72	23.48	22.02
2	7	1	1	≥16	M	15.6	76.31	25.65	18.44
2	7	1	1	≥16	F	15	8.92	45.91	11.04
2	7	1	1	≥16	F	16	79.17	31.37	19.03
1	7	1	1	≥16	F	12.9	8.22	32.64	6.38
1	7	1	1	≥16	F	13.2	39.46	18.82	15.62
1	7	1	1	≥16	F	12.9	4.16	38.61	5.96
1	7	1	1	≥16	F	14.6	4.16	25.6	15.99
2	7	1	1	≥16	M	17.6	28.05	55.32	13.71
2	7	1	1	≥16	M	17	24.14	28.19	16.76
2	7	1	1	≥16	M	15.5	41.74	23.07	18.03
1	7	1	1	≥16	M	16.5	67.37	25.95	12.34
1	7	1	1	≥16	F	13.7	65.47	13.08	11.38
2	7	1	1	≥16	F	14	23.43	11.8	15.61
1	7	1	1	≥16	F	12	12.57	57.65	10.69
1	7	1	1	≥16	F	9.9	6.5	66.77	1.78
1	7	1	1	≥16	M	16.7	23.21	18.31	32.31
2	7	1	1	≥16	F	15.5	9.97	34.85	13.08
2	7	1	1	≥16	M	13.6	45.28	46.4	17.52
1	7	1	1	≥16	F	15.6	15.63	26.37	15.75
1	7	1	1	≥16	F	12.9	27.45	21.75	12.2
2	7	1	1	≥16	M	19.7	32.99	72.86	20.19
2	7	1	1	≥16	F	14.5	16.94	31.12	21.2
2	7	1	1	≥16	F	14	153.04	20.41	999.9
2	7	1	1	≥16	F	13.5	32.01	26.96	20.69
2	8	1	1	<16	M	14.5	13.63	70.99	11.68
2	8	1	1	<16	M	17.8	30.41	27.24	999.9
1	8	1	1	≥16	F	13.8	26.56	58.45	9.43
1	8	1	1	≥16	M	15.5	110.14	18.53	17.18
1	8	1	1	≥16	M	16.1	45.57	25.49	20.16
1	8	1	1	≥16	M	14.3	32.58	17.48	20.83
1	8	1	1	<16	M	15.5	44.43	21.3	20.69
1	8	1	1	<16	M	14.7	38.58	15.43	12.28
1	8	1	1	<16	M	14.2	22.32	22.84	19.66
1	8	1	1	<16	M	15.9	49.5	16.72	16.55
2	8	1	1	≥16	F	14.4	13.84	24.39	14.57
1	8	1	1	≥16	F	12.6	13.08	29.41	5.87
2	8	1	1	≥16	F	15.1	49.99	25.1	17.24
2	8	1	1	≥16	F	15.1	45.08	13.08	26.59
1	8	1	1	<16	F	11.5	16.72	48.8	5.48
2	8	1	1	≥16	F	13.3	12.02	31.38	11.05
2	8	1	1	≥16	F	13.8	92.57	74.38	18.58
2	8	1	1	≥16	F	13.3	18.97	29.99	14.38
1	8	1	1	≥16	F	12.8	22.45	21.25	4.94
1	8	1	1	≥16	F	11.5	15.65	58.2	4.27
1	8	1	1	<16	F	13.6	10.63	91.68	6.14
1	8	1	1	<16	F	14.1	25.76	32.13	12.68
1	8	1	1	<16	F	13.9	13.55	64.51	8.32
1	8	1	1	≥16	M	16.3	22.64	37.59	12.9
1	8	1	1	<16	M	14.6	41.55	22.88	18.82
2	8	1	1	≥16	F	13.5	5.83	28	8.25
1	8	1	1	≥16	M	16.2	70.76	36.51	11.51
2	8	1	1	≥16	M	14	31.46	29.93	16.25
1	8	1	1	≥16	M	16.4	53.8	14.07	29.39
1	8	1	1	≥16	M	15.6	13.33	41.45	17.06
2	8	1	1	≥16	M	16.7	62.35	24.35	14.98
1	8	1	1	<16	M	15.7	118.47	56	11.77
1	8	1	1	≥16	M	15.4	62.3	20.44	12.82
1	8	1	1	<16	M	16.3	51.63	61.75	15.95
2	8	1	1	<16	M	15	21.26	28.59	999.9
2	8	1	1	<16	M	17.5	51.24	24.78	19.3
1	8	1	1	<16	M	15.6	72.52	32.8	19.49
1	8	1	1	<16	M	15.2	124.02	44.01	9.85
1	8	1	1	<16	M	15.7	48.13	21.25	13.3
1	8	1	1	<16	M	14.3	26.68	18.8	8.54
1	8	1	1	<16	M	17	56.6	22.9	21.2
1	8	1	1	≥16	F	10.1	3.71	50.93	7.99
1	8	1	1	≥16	F	13.3	999.9	25.35	11.84
1	8	1	1	≥16	F	8.6	14.35	70.02	3.88
2	8	1	1	≥16	F	13.5	42.19	22.16	16.25
1	8	1	1	≥16	M	11.9	32.88	20.62	19.54
2	8	1	1	≥16	F	15	29.04	999.9	26.53
2	8	1	1	≥16	F	15.4	42.1	37.1	999.9
2	8	1	1	≥16	F	15.3	47.53	68.33	29.07
2	8	1	1	<16	F	15.5	28.66	48.07	8.63
1	9	1	1	≥16	F	13.8	8.58	37.75	12.06
1	9	1	1	≥16	F	13.6	6.91	29.32	33
1	9	1	1	≥16	M	14.5	26.44	17.11	17.61
1	9	1	1	≥16	F	13.5	21.68	20.21	16.22
1	9	1	1	≥16	F	10.9	999.9	37.2	5.76
1	9	1	1	≥16	F	13.1	14.52	65.48	10.68
1	9	1	1	≥16	F	14.2	44.31	20.12	6.58
2	9	1	1	≥16	M	16.5	32.91	50.18	999.9
2	9	1	1	≥16	F	14.6	15.51	29.23	14.22
2	9	1	1	≥16	F	14	21.12	32.09	999.9
1	9	1	1	≥16	M	17.5	42.93	25.04	38.53
2	9	1	1	≥16	M	17.5	44.08	78.07	31.22
1	9	1	1	<16	F	14.7	96.3	26.35	15.11
1	9	1	1	<16	F	14.3	39.29	20.26	12.62
1	9	1	2	<16	F	14.8	106.49	22.2	13.49
1	9	1	1	<16	F	12	3.5	42.37	5.48
1	9	1	1	<16	M	14.6	16.7	21.89	16.79
1	9	1	1	<16	M	14.5	69.71	20.16	21.63
2	9	1	1	<16	M	13.9	31.8	46.15	18.77
2	9	1	1	<16	M	16.6	48.41	29.56	14.38
1	9	1	1	<16	F	13.4	2.57	29.96	12.2
1	9	1	1	<16	M	16.4	71.55	29.88	7.71
1	9	1	1	<16	M	14.6	5.23	17.16	28.57
1	9	1	1	<16	F	13.5	40.19	19.21	999.9
1	9	1	1	≥16	F	10.3	8.94	35.55	6.58
1	9	1	1	≥16	M	15.6	31.82	21.66	17.61
1	9	1	1	≥16	F	10.2	11.31	51.89	6.1
1	9	1	1	≥16	M	14.4	119.67	21.46	16.51
2	9	1	1	≥16	F	15.6	28.12	34.62	13.96
1	9	1	1	≥16	F	12.4	999.9	26.2	10.1
2	9	1	1	≥16	M	17	13.55	20.6	18.66
1	9	1	1	<16	M	16.2	32.71	19.33	15.69
1	9	1	1	≥16	F	11.7	14.58	25.87	10.12
1	9	1	1	≥16	M	16.4	176.09	32.82	15.81
1	9	1	1	≥16	M	15.6	37.87	27.97	18.86
2	9	1	1	≥16	M	18	146.8	22.92	33.37
2	9	1	1	≥16	M	15.2	61.31	26.24	23.6
2	9	1	1	≥16	F	14.2	19.15	22.25	19.57
2	9	1	1	≥16	F	13.1	3.16	36.22	9.05
2	9	1	1	≥16	F	13.9	28.3	29.12	13.18
2	9	1	1	<16	F	15	999.9	19.9	12.7
1	9	1	1	≥16	F	14.2	22.21	17.67	14.42
2	9	1	1	<16	F	15	9.91	33.41	9.45
2	9	1	1	≥16	F	14.9	4.21	30.67	16.51
2	9	1	1	≥16	M	18.1	69.86	32.45	17.44
1	9	1	1	<16	M	14.7	98.44	19.44	15.39
2	9	1	1	≥16	M	18.5	45.81	35.9	28.31
2	9	1	1	≥16	M	14.9	52.26	31.39	10.11
2	9	1	1	<16	F	16.4	30.46	27.81	23.99
2	9	1	1	≥16	F	12.3	8.2	27.43	5.73
1	9	1	1	≥16	F	13.1	31.87	30.58	8.25
1	9	1	1	≥16	F	10.9	20.06	50.87	6.29
1	9	1	1	≥16	F	11.2	32.25	50.44	4.32
1	9	1	1	<16	F	14.3	38.83	24.87	10.88
1	9	1	1	≥16	F	11.3	12.18	65.02	6.42
2	9	1	1	≥16	F	14.4	14.42	20	9.59
2	9	1	1	≥16	F	12.5	<1.5	40.72	21.17
1	9	1	1	≥16	F	12.5	24.9	18.73	9.17
2	9	1	1	≥16	M	16.2	3.96	35.37	13.71
2	9	1	1	≥16	M	17.2	151.57	25.61	17.44
1	9	1	1	≥16	F	12.7	7.6	28.99	6.52
2	9	1	1	≥16	M	17	30.49	37.29	31.18
1	9	1	1	≥16	F	13	999.9	7.14	19.22
1	10	1	1	≥16	F	13.8	16.94	23.88	6.85
1	10	1	1	≥16	F	15	5.86	48.01	6.3
1	10	1	1	≥16	F	13.6	3.35	33.78	12.11
1	10	1	1	≥16	F	14.3	44.64	25.69	9.63
1	10	1	1	≥16	F	13.4	5.37	35.73	6.74
1	10	1	1	≥16	F	13.1	8.32	20.13	18.88
1	10	1	1	≥16	F	13.5	4.28	34.82	19.17
2	10	1	1	≥16	M	17.6	16.2	29.57	11.72
2	10	1	1	≥16	F	14	38.44	13.24	14.64
2	10	1	1	≥16	F	13	19.76	30.73	9.27
2	10	1	1	≥16	M	16.5	86.48	29.04	13.71
2	10	1	1	≥16	M	16.8	48.93	20.63	21.58
1	10	1	1	≥16	M	15.5	21.97	28.24	26.15
2	10	1	1	≥16	M	16.5	51.94	28.14	19.84
2	10	1	1	≥16	M	15.2	71.6	19.2	24.36
1	10	1	1	≥16	M	16.8	31.19	20.48	15.41
1	10	1	1	≥16	F	14	25.52	24.11	12.39
2	10	1	1	≥16	M	16	49.96	27.04	18.03
2	10	1	1	≥16	F	14.3	53.98	16.78	8.39
2	10	1	1	≥16	F	13.9	37	13.06	9.32
2	10	1	1	≥16	F	14.3	32.96	18.41	14.11
2	10	1	1	≥16	F	15.2	76.21	21.69	17.71
1	10	1	1	≥16	F	12.7	21.36	22.95	999.9
2	10	1	1	≥16	F	13.6	45.7	16.68	9.27
2	10	1	1	≥16	M	15.9	81.47	25.27	19.84
2	10	1	1	≥16	M	16.4	<1.5	41.49	17.17
2	10	1	1	≥16	M	18	38.18	28.36	15.87
2	10	1	1	≥16	F	15	66.9	16.54	15.04
1	10	1	1	≥16	F	15.8	44.17	18.58	18.6
1	10	1	1	≥16	M	16.2	63.66	19.46	17.27
2	10	1	1	≥16	F	16	34.01	16.63	20.69
1	10	1	1	≥16	F	13.9	26.95	34.89	11.92
1	10	1	1	≥16	F	14.8	5.56	23.34	14.31
2	10	1	1	≥16	M	18.3	25.67	25.21	21.43
1	10	1	1	≥16	F	13.9	27.74	33.98	999.9
2	10	1	1	≥16	M	17.5	40.04	23.12	19.42
2	10	1	1	≥16	F	14.5	33.17	27.55	15.31
2	10	1	1	≥16	F	15.5	36.95	20.72	24.74
2	10	1	1	≥16	F	16	51.4	25.8	12.57
1	10	1	1	≥16	M	17.1	28.01	23.28	19.59
1	10	1	1	≥16	F	14.1	12.82	19.96	8.09
1	10	1	1	≥16	F	14.6	4.35	18.1	12.24
1	10	1	1	≥16	F	12	1.01	57.01	9.5
2	10	1	1	≥16	F	15.5	29.83	21.54	21.43
1	10	1	1	≥16	F	8.9	0.95	71.13	4.82
1	10	1	1	≥16	F	14.5	35.58	31.87	12.34
1	10	1	1	≥16	F	12.4	8.53	23.7	6.47
2	10	1	1	≥16	M	15	83.99	24.32	19.8
1	10	1	1	≥16	F	12.6	28.27	15.98	22.43
1	10	1	1	≥16	F	12.1	56.85	29.59	5.92
1	10	1	1	≥16	F	13.7	20.65	22.78	12.11
1	10	1	1	≥16	M	16.4	69.27	19.22	15.83
1	10	1	1	≥16	M	16.7	47.81	19.84	11.93
2	10	1	1	≥16	M	16.8	67.4	30.37	18.1
1	10	1	1	≥16	M	16.2	48.46	22.75	17.89
1	10	1	1	≥16	M	17.1	30.67	25.34	14.81
1	10	1	1	≥16	M	17	43.48	33.59	999.9
2	10	1	1	≥16	F	15.1	55.94	25.02	25.29
1	11	1	3	<16	F	15.3	41.99	17.52	4.85
1	11	1	3	<16	M	15.8	73.81	19.74	11.37
1	11	1	3	≥16	F	13.9	28.91	22.74	10.48
1	11	1	3	≥16	F	12.3	9.38	33.42	11.64
1	11	1	3	≥16	F	12.1	30.29	34.41	20.66
1	11	1	3	≥16	F	14	32.49	17.67	11.93
1	11	1	3	≥16	M	15.6	115.05	13.49	9.08
1	11	1	3	≥16	M	13	11.89	30.24	6.59
1	11	1	3	≥16	F	14.1	2.1	23.54	14.56
1	11	1	3	<16	M	13.7	21.94	18.14	6.93
1	11	1	3	≥16	F	10.3	10.44	53.55	6.51
2	11	1	3	≥16	M	15.9	90.43	18.52	999.9
1	11	1	3	≥16	M	14.9	5.26	24.77	22.48
2	11	1	3	<16	M	13.3	43.59	31.07	10.25
1	11	1	3	<16	F	12.7	13.33	44.39	999.9
1	11	1	3	≥16	M	15.3	30.99	21.81	15
1	11	1	3	<16	M	13	14.48	26.1	9.08
1	11	1	3	≥16	M	17	117.73	19.11	14.45
1	11	1	3	≥16	M	13.4	22.24	16.51	10.12
1	11	1	3	≥16	M	12.8	55.56	29.96	16.78
1	11	1	3	≥16	F	12.6	4.71	31.23	7.98
2	11	1	3	<16	M	15	56.78	38.82	17.25
2	11	1	3	<16	M	16	27.48	28.21	23.01
2	11	1	3	<16	F	15.5	55.12	28.6	9.27
1	11	1	3	≥16	F	13.7	8.07	40.38	11.5
2	11	1	3	<16	F	13.6	87.29	23.06	999.9
1	11	1	3	≥16	F	13.8	22.66	19.49	9.57
1	11	1	3	<16	F	13.9	45.87	17.47	16.99
1	11	1	3	<16	F	12.2	6.41	23.4	5.78
1	11	1	3	<16	F	14	28.75	28.15	18.64
2	11	1	3	<16	F	15.4	44.23	43.63	12.19
1	11	1	3	≥16	F	9.4	5.83	75.58	3.74
1	11	1	3	<16	F	12.3	8.81	34.44	24.82
1	11	1	3	<16	M	13.8	39.04	21.75	18.78
1	11	1	3	<16	M	13.4	18.62	34.68	12.47
2	11	1	3	≥16	M	17.5	60.01	21.15	19.04
2	11	1	3	≥16	M	16.4	11.75	32.51	16.37
1	11	1	3	≥16	M	15.5	29.21	19.75	14.81
2	11	1	3	≥16	F	15.4	74.96	18.15	22.22
1	11	1	3	≥16	F	5.8	3.6	202.9	7.41
1	11	1	3	<16	F	12.6	6.82	43.74	9.87
2	11	1	3	<16	F	14	105.7	32.51	11.67
1	11	1	3	<16	F	13.1	7.69	29.18	8.18
1	11	1	3	<16	F	14.2	46.63	43.51	8.64
1	11	1	3	<16	M	15.6	13.66	18.52	12.89
2	11	1	3	≥16	F	14.9	25.52	999.9	2.79
1	11	1	3	≥16	F	8	8.9	97.4	8.5
1	11	1	3	<16	F	7.6	2.75	123.96	6.24
1	11	1	3	≥16	F	14.2	11.76	15.61	5.91
1	11	1	3	≥16	M	15.8	25.71	29.98	17.96
1	11	1	3	≥16	F	15	10.58	17.6	17.14
1	11	1	3	≥16	F	14.6	19.67	17.24	18.01
1	11	1	3	≥16	F	13.1	1.91	31.22	9.06
1	11	1	3	≥16	M	13.4	29.9	27.81	8.5
1	11	1	3	≥16	F	12.1	2.75	62.99	10.35
1	11	1	3	≥16	M	15.8	10.53	25.01	22.71
1	11	1	3	999.9	M	14.1	4.62	29.86	11.93
1	11	1	3	≥16	F	14.9	4.31	52.36	9.01
1	11	1	3	≥16	M	14.6	3.54	35.75	8.64
1	11	1	3	<16	F	13.3	16.4	29.2	5.89
1	11	1	3	<16	F	11.3	1.9	43.15	7.68
1	11	1	3	<16	F	14	66.97	16.44	18.78
1	11	1	3	≥16	F	13.7	4.2	22.43	999.9
1	11	1	3	≥16	M	14.8	17.71	17.53	29.17
1	11	1	3	<16	M	14.4	47.29	25.77	14.71
1	11	1	3	≥16	F	14.5	10.11	22.16	15.38
1	11	1	3	<16	F	11.6	17.98	31.61	9.85
1	11	1	3	<16	M	15.2	5.67	29.04	11.52
1	11	1	3	<16	F	13	5.31	41.02	22.61
1	11	1	3	<16	F	15.5	31.9	25.66	23.02
1	11	1	3	≥16	F	12.2	8.44	37.39	8.09
1	11	1	3	<16	F	13.5	8.92	24.67	8.88
1	11	1	3	<16	F	14.9	3.6	17.71	25.73
1	11	1	3	<16	F	13.7	32.19	21.23	10.97
1	11	1	3	<16	F	14.3	11.24	17.4	16.38
1	11	1	3	≥16	F	14.6	18.5	14.71	8.62
1	11	1	3	<16	F	15.3	13.78	15.09	11.79
1	11	1	3	<16	F	14.2	15.64	27.99	6.66
1	11	1	3	<16	M	12.7	25.55	25.93	10.92
1	11	1	3	<16	M	14.1	56.43	17.9	13.98
1	11	1	3	≥16	M	14.5	26.33	25.13	13.16
1	11	1	3	<16	M	16	9.12	31.99	12.88
1	11	1	3	<16	M	13.2	53.53	83.63	17.62
1	11	1	3	≥16	F	12.5	4.02	19.42	7.08
1	11	1	3	≥16	F	12.4	40.28	45.79	7.54
1	11	1	3	≥16	M	8.4	113.1	1.9	6.04
1	11	1	3	≥16	M	13.5	7.41	20.34	6.01
1	11	1	3	≥16	M	13.7	8.59	33.48	18.54
1	11	1	3	≥16	F	11.5	4.2	35.13	9.48
1	11	1	3	<16	F	13.2	7.41	23.56	5.54
1	11	1	3	≥16	M	14.6	9.73	43.9	29.88
1	11	1	3	<16	F	10.1	4.14	64.14	6.17
1	11	1	3	≥16	M	14.3	12.2	28.56	11.38
1	11	1	3	≥16	F	12.5	3.3	53.16	10.69
1	11	1	3	≥16	F	14.1	6.62	25.47	19.54
1	11	1	3	<16	F	13.6	3.86	26.17	13.36
1	11	1	3	<16	M	16	6.18	14.66	999.9
1	11	1	3	<16	F	12.1	25.55	21.34	16.12
1	11	1	3	≥16	M	16.2	22.28	24.94	18.54
1	11	1	3	<16	F	14.3	20.09	19.86	16.09
1	11	1	3	≥16	M	13.9	9.73	22.43	9.08
1	11	1	3	<16	F	13.5	2.63	32.93	9.77
1	11	1	3	<16	F	12.9	54.14	23.93	11.09
1	11	1	3	<16	M	15.4	17.79	27.26	21.09
1	11	1	3	<16	M	15.4	12.73	23.72	4.43
1	11	1	3	<16	F	12.9	1.9	26.11	17.82
1	11	1	3	≥16	F	12.5	11.5	20.07	15.14
1	11	1	3	≥16	F	12.5	10.95	18.22	11.37
1	11	1	3	<16	F	14.4	6.06	26.61	17.96
1	11	1	3	<16	M	14.2	4.83	29.14	18.11
1	11	1	3	<16	F	14.3	6.69	23.31	22.56
1	11	1	3	≥16	F	14	15.39	24.67	9.05
1	11	1	3	<16	F	11	5.92	18.82	17.24
1	11	1	3	<16	F	14.2	18.15	18.58	11.21
1	11	1	3	≥16	F	13.4	5.17	26.65	15.95
1	11	1	3	<16	F	11.8	21.92	31.05	10.63
1	11	1	3	≥16	F	14.1	14.8	24.16	7.47
1	11	1	3	≥16	F	11.9	5.24	30.95	5.18
1	11	1	3	≥16	F	13.8	9.8	22.27	13.17
1	11	1	3	<16	F	15.1	14.21	16.13	12.95
1	12	1	3	<16	M	13	14.52	27.34	19.61
1	12	1	1	<16	F	12.7	2	51.72	6.11
1	12	1	1	<16	F	13.2	10.3	34.08	19.28
1	12	1	1	<16	M	15.4	9	41.5	12.53
1	12	1	1	<16	M	16.5	22.54	19.34	17.44
1	12	1	1	<16	M	14.2	45.95	23.06	26.94
1	12	1	1	<16	M	15.1	47.55	15.59	999.9
1	12	1	1	<16	F	13.6	999.9	22.72	17.19
1	12	1	1	<16	M	15.1	39.59	21.27	13.95
1	12	1	1	<16	M	14.6	999.9	999.9	17.27
1	12	1	1	<16	M	13.1	71.16	27.27	12.79
1	12	1	1	<16	M	16	11.3	37.17	20.43
1	12	1	1	<16	F	13.3	55.31	21.16	10.41
1	12	1	1	<16	F	12.5	4	29.85	3.6
1	12	1	1	<16	F	15	50.15	20.28	17.82
1	12	1	1	<16	M	12.9	28.85	18.98	8.91
1	12	1	1	<16	F	12.6	17.93	27.15	3.1
2	12	1	1	<16	M	15	16.22	28.44	17.03
1	12	1	1	<16	F	13.1	74.41	17.75	13.43
1	12	1	1	<16	M	13.5	13.2	22.82	12.42
1	12	1	1	<16	F	13.7	12.35	82.6	16.5
2	12	1	1	<16	M	13.8	30.77	22.04	17.77
2	12	1	1	<16	M	16.2	88.86	34.51	14.99
1	12	1	1	<16	M	15.4	11.85	42.95	20.25
1	12	1	1	<16	M	16.5	15.45	25.22	25.93
1	12	1	1	<16	M	13	32.33	27.18	999.9
2	12	1	1	<16	M	13.9	47.53	19.19	999.9
2	12	1	1	<16	M	15.8	30.95	21.52	12.67
1	12	1	1	<16	M	14.4	38.83	19.7	9.3
2	12	1	1	<16	M	14.6	19.52	33.73	16.35
2	12	1	1	<16	M	17.6	49.26	24.67	33.06
2	12	1	1	≥16	M	16.2	36.29	22.7	13.9
1	12	1	1	≥16	F	13.7	4.71	27.97	8.01
1	12	1	1	<16	M	13	14.5	22.36	19.95
2	12	1	1	≥16	M	18	44	23.47	22.31
1	12	1	1	<16	M	14.5	2.75	35.99	20.45
2	12	1	1	<16	M	15.5	53.76	30.04	18.81
1	12	1	1	<16	M	15.8	11.8	18.73	31.29
2	12	1	1	<16	M	19	44.29	26.66	19.2
1	12	1	1	<16	F	14.1	15.66	22.1	8.01
2	12	1	1	<16	F	15.6	41.32	20.52	12.97
2	12	1	1	<16	F	15.7	33.77	20.81	24.64
2	12	1	1	≥16	M	17.1	87.51	20.75	17.9
2	12	1	1	≥16	M	17.2	92.99	25.26	17.3
2	12	1	1	≥16	F	15.8	34.58	32.21	11.29
1	12	1	1	<16	M	13.9	25.03	32.42	9.56
1	12	1	1	<16	M	14.3	1.9	25.37	9.35
1	12	1	1	<16	M	15.3	17.47	24.34	11.63
1	12	1	1	<16	M	13.1	7	33.5	2.6
1	12	1	1	<16	M	14.5	9.2	37.22	19.76
1	12	1	1	<16	F	14.9	19.5	33.28	11.34
1	12	1	1	≥16	F	12.3	1.9	29.83	7.07
1	12	1	1	≥16	F	15.3	8.7	24.25	20.29
1	12	1	1	≥16	F	10.8	2	44.3	4.79
2	12	1	1	≥16	F	13.5	240.72	23.53	26.64
2	12	1	1	≥16	F	14	27.21	20.65	15.99
1	12	1	1	<16	M	16.7	9.87	27.41	7.4
1	12	1	1	≥16	F	14.1	43.48	39.18	24.95
1	12	1	1	<16	M	15.6	57.04	67.17	3.83
1	12	1	1	<16	M	14.1	20.85	24.08	21.8
1	12	1	1	<16	F	13.2	6.92	30.69	8.59
1	12	1	1	<16	F	13.6	2.95	29.32	14.94
1	12	1	1	≥16	F	14.7	47.2	41.43	999.9
1	12	1	1	≥16	F	12.8	29.69	19.1	7.68
1	12	1	1	<16	M	15.5	13.62	31.75	13.85
1	12	1	1	<16	F	14.8	26.39	27.28	12.75
1	13	1	3	≥16	M	16.2	46.5	43.44	12.31
1	13	1	3	<16	F	14.4	38.68	39.66	5.68
1	13	1	3	≥16	M	13.7	86.6	24.65	7.99
1	13	1	3	<16	M	15.9	22.18	23.48	8.49
1	13	1	3	≥16	M	15.1	37.17	62.19	19.92
1	13	1	3	≥16	M	14.2	112.74	14.03	17.09
1	13	1	3	≥16	M	15.2	42.2	29.44	20.15
1	13	1	3	≥16	F	13.6	17.94	19.44	19.6
1	13	1	3	≥16	M	12.9	31.6	41.33	9.01
1	13	1	3	<16	M	11	28.6	31.87	12.61
1	13	1	3	≥16	M	14.9	93.3	27.09	10.53
1	13	1	3	≥16	F	13.5	142.17	38.79	7.95
1	13	1	3	<16	F	13.1	21.62	39.15	11.51
1	13	1	3	<16	M	14.6	42.57	22.3	999.9
1	13	1	3	<16	F	13.8	49.99	28.84	12.34
1	13	1	3	≥16	F	14	53.35	26	11.48
1	13	1	3	<16	F	13.1	13.64	30.21	14.12
1	13	1	3	<16	M	9.6	27.7	94.47	5.08
1	13	1	3	<16	M	12.9	37.17	43.82	9.98
1	13	1	3	<16	M	12.8	49.46	23.13	21.66
1	13	1	3	≥16	F	10	85.25	57.94	9.15
1	13	1	3	≥16	F	13.6	12.84	49.61	13.71
1	13	1	3	≥16	F	10.8	15.38	70.51	6.1
1	13	1	3	<16	F	12.2	67.46	15.96	26.32
1	13	1	3	≥16	M	15.5	30.44	28.95	17.76
1	13	1	3	≥16	M	15.7	30.83	29.68	999.9
1	13	1	3	≥16	M	16.3	23.58	26.79	999.9
1	13	1	3	<16	M	15.6	94.52	21.11	7.87
1	13	1	3	≥16	M	14.6	27.85	18.03	17.96
1	13	1	3	≥16	F	13.6	29.23	21.46	14.55
1	13	1	3	≥16	F	12.7	34.02	49.87	7.61
1	13	1	3	≥16	M	17.3	20.36	38.61	11.88
1	13	1	3	≥16	M	12.9	18.61	75.7	9.01
1	13	1	3	≥16	F	13.2	20.12	48.16	9.15
1	13	1	3	≥16	F	10.6	13.39	43.15	4.16
1	13	1	3	≥16	F	12.5	75.7	19.55	13.88
1	13	1	3	≥16	F	13.6	41.74	19.85	16.82
1	13	1	3	<16	F	13.4	6.86	34.93	8.77
1	13	1	3	≥16	M	12.9	22.53	61.7	6.79
1	13	1	3	≥16	M	17.6	57.99	35.59	15.1
1	13	1	3	<16	M	14.1	17.09	27.3	21.5
1	13	1	3	≥16	F	12.1	34.02	28.84	10.14
1	13	1	3	≥16	F	14	31.21	12.84	21.39
1	13	1	3	≥16	F	14.9	8.8	28.7	10.55
1	13	1	3	<16	F	10.9	3.6	54.16	6.44
1	13	1	3	<16	F	13.1	54.3	49.39	4.43
1	13	1	3	≥16	F	13	46.4	49	6.72
1	13	1	3	<16	F	12.8	28.48	28.18	4.94
1	13	1	3	≥16	F	14.2	78.1	21.16	13.62
1	13	1	3	≥16	M	15.1	32.57	19.74	12.28
1	13	1	3	≥16	F	12.5	26.03	29.6	13.85
1	13	1	3	≥16	M	16.7	50.52	20.42	18.56
1	13	1	3	≥16	F	13	16.01	34.6	7.48
1	13	1	3	<16	M	14.2	93.02	28.31	8.36
1	13	1	3	≥16	F	10.8	7.32	61.72	9.57
1	13	1	3	<16	F	14	25.67	22.28	5.74
1	13	1	3	<16	F	11	18.73	51.94	14.7
1	13	1	3	≥16	M	13.2	55.79	18.98	18.12
1	13	1	3	<16	F	12.9	25.13	28.68	7.88
1	13	1	3	≥16	M	13.3	24.95	102.27	3.61
1	13	1	3	≥16	F	12.2	42.33	27.07	9.21
1	13	1	3	<16	M	14.4	12.97	31.51	5.21
1	13	1	3	≥16	F	13.3	72.3	30.49	16.49
1	13	1	3	≥16	F	14.1	14.95	41.82	9.84
1	13	1	3	999.9	M	15.4	24.4	30.75	12.95
1	13	1	3	999.9	M	11.5	22.05	42.25	5.96
1	13	1	3	999.9	F	15.5	49.1	33.99	16.86
1	13	1	3	999.9	M	12.9	42.84	30.28	15.22
1	13	1	3	999.9	M	14.6	31.9	30.12	9.75
1	13	1	3	999.9	M	12.5	40.25	37.01	15.75
1	13	1	3	999.9	M	11.3	23.51	32.12	12.56
1	13	1	3	999.9	M	14.5	33.84	23.76	18.23
1	13	1	3	999.9	F	14	34.91	29.85	18.78
1	13	1	3	999.9	F	14	32.02	19.53	14.97
1	13	1	3	999.9	F	13.8	94.14	18.7	13.98
1	13	1	3	999.9	F	13.3	26.34	33.39	11.51
1	13	1	3	999.9	M	11.4	31.81	86.99	10.53
1	13	1	3	999.9	M	12.9	28.36	26.31	11.6
1	13	1	3	999.9	F	14.5	27.14	14.33	21.93
1	13	1	3	999.9	F	14.2	161.69	26.35	13.71
1	13	1	3	999.9	F	13.7	27.14	22.95	16.31
1	13	1	3	999.9	F	12.5	32.75	31.35	16.37
1	13	1	3	999.9	F	13.5	23.62	29.43	16.56
1	13	1	3	999.9	F	11.7	21.66	28.36	6.27
1	13	1	3	999.9	F	13.3	15.36	48.3	7.77
1	13	1	3	999.9	F	11.2	50.76	31.36	14.12
1	13	1	3	999.9	F	14.2	30.53	18.56	29.2
1	13	1	3	999.9	F	12.7	41.81	19.19	14.72
1	13	1	3	999.9	M	11.5	16.38	55.63	14.7
1	13	1	3	999.9	M	11.2	25.55	51.66	11.65
1	13	1	3	999.9	M	15.2	41.19	39.77	16.78
2	14	1	3	<16	M	14.7	37.76	20.11	18.77
1	14	1	3	≥16	M	15.2	69.56	24.29	12.07
2	14	1	3	≥16	M	16	34.64	27.38	999.9
2	14	1	3	<16	M	15.8	79.07	27.29	21.03
1	14	1	3	<16	M	13.3	50.29	19.24	15.77
1	14	1	3	<16	M	14.4	26.96	20.14	13.35
1	14	1	3	<16	M	12.1	7.69	31.91	8.66
1	14	1	3	999.9	M	13.9	40.84	24.46	999.9
1	14	1	3	<16	M	15.7	112.71	31.59	14.65
1	14	1	3	≥16	M	14.1	27.35	31.51	17.76
1	14	1	3	≥16	M	15.1	47.85	20.31	15.05
1	14	1	3	<16	M	13.8	22.23	18.56	19.88
1	14	1	3	<16	M	12.6	19.51	31.68	7.91
1	14	1	3	<16	M	13.2	33.18	32.26	16.08
2	14	1	3	≥16	M	13.5	41.87	19.96	14.79
1	14	1	3	<16	M	12.8	34.1	35.82	12.63
1	14	1	3	<16	M	13.7	40.65	20.95	11.15
1	14	1	3	≥16	F	12.8	43.33	16.2	5.39
1	14	1	2	≥16	F	12.9	15.53	45.05	3.11
1	14	1	2	≥16	F	13.1	100.74	17.72	10.49
1	14	1	2	≥16	F	12.2	16.39	43.06	5.96
2	14	1	2	≥16	F	14.8	64.2	19.82	13.36
1	14	1	2	≥16	M	14.9	46.39	19.24	25.09
2	14	1	2	≥16	M	16.5	46.97	17.02	25.63
1	14	1	2	≥16	M	16.3	50.72	24.44	20.36
2	14	1	2	≥16	M	17.1	89.67	17.22	22.5
1	14	1	2	≥16	M	15.5	76.05	19.6	18.74
2	14	1	2	≥16	M	12.9	50.09	18.96	17.04
2	14	1	2	≥16	M	16	302.12	16.96	16.37
2	14	1	2	≥16	M	14.6	227.94	17.64	16.91
2	14	1	2	≥16	M	16	71.3	22.62	999.9
2	14	1	2	≥16	M	14.9	99.11	18.98	13.05
1	14	1	2	≥16	F	13	28.43	16.83	7.04
1	14	1	2	≥16	F	11.7	999.9	27.22	8.05
2	14	1	2	≥16	F	14.4	31.77	14.43	14.14
1	14	1	2	≥16	F	9	5.79	69.35	4.54
2	14	1	3	≥16	F	13.5	37.37	14.85	16.6
1	14	1	3	≥16	F	10.2	12.28	45.69	4.28
2	14	1	3	≥16	F	12.9	25.19	20.41	15.98
1	14	1	3	≥16	F	10.3	12.34	29.28	5.19
2	14	1	3	≥16	F	14	38.52	17.1	8.69
1	14	1	3	≥16	F	12.2	35.93	35.39	6.53
2	14	1	3	≥16	F	16	42.97	21.57	22.7
1	14	1	3	≥16	F	13.2	37.38	24.54	14.01
1	14	1	3	≥16	F	10.3	19.5	24.09	4.02
2	14	1	3	≥16	F	14	24.21	16.02	10.38
2	14	1	3	≥16	F	14	17.73	20.25	16.64
1	14	1	3	≥16	F	11.5	13.81	57	7.38
1	14	1	3	≥16	M	14.2	45.41	28.85	19.74
2	14	1	3	≥16	M	15.5	25.57	38.51	16.47
1	14	1	3	≥16	F	12.4	46.39	42.48	11.22
2	14	1	3	≥16	F	12.8	23.8	27.55	11.58
2	14	1	3	≥16	F	13.3	19.68	23.28	9.98
1	14	1	3	≥16	F	12	10.35	35.11	2.46
2	14	1	3	≥16	F	13.4	30.75	25.79	14.24
2	15	1	1	<16	F	14.8	50.61	15.66	12.68
1	15	1	1	<16	F	12.3	8	25.06	15.89
1	15	1	1	<16	F	11.7	40.64	29.83	10.9
1	15	1	1	<16	F	12	31.81	20.21	10.56
2	15	1	1	<16	F	13.3	22.43	25.21	17.9
2	15	1	1	<16	F	13.7	19.56	20.03	8.17
1	15	1	1	≥16	F	11.1	2	61.2	3.75
1	15	1	1	<16	F	13.5	15.94	33.13	11.37
1	15	1	1	<16	F	10.8	7	30.19	8.27
2	15	1	1	<16	F	13.8	36.41	27.02	17.13
2	15	1	1	<16	F	13.5	35.59	18.2	12.84
1	15	1	1	≥16	F	12.8	5	34.52	5.94
1	15	1	1	≥16	F	11.9	23.5	32.55	7.2
2	15	1	1	≥16	F	12.5	30.83	19.3	13.48
1	15	1	1	<16	F	12.2	5	34.95	11.5
2	15	1	1	<16	F	12.8	43.31	25.41	21.4
2	15	1	1	<16	F	13.4	26.72	21.4	21.14
2	15	1	1	<16	F	12.6	64.32	19.21	20.08
2	15	1	1	<16	M	14.3	54.12	24.28	22.06
1	15	1	1	≥16	M	12.4	51.4	28.19	9.94
2	15	1	1	≥16	M	16	101.9	28.02	30.07
2	15	1	1	≥16	M	15	65.71	33.17	14
2	15	1	1	≥16	M	15.6	70.54	32.2	20.61
1	15	1	1	<16	M	13.6	26.15	23.01	15.59
2	15	1	1	<16	M	13.7	41.91	28.82	9.64
1	15	1	1	≥16	F	12.6	26.26	13.93	5.99
2	15	1	1	≥16	F	12.4	60.66	18.04	20.48
2	15	1	1	≥16	F	13.5	60.11	21.68	23.09
2	15	1	1	<16	F	13.1	29.01	17.44	22.06
2	15	1	1	<16	F	13.3	41.02	20.76	22.72
1	15	1	1	<16	M	13.1	7.85	41.07	24.54
1	15	1	1	<16	F	11	7.5	50.69	6.59
1	15	1	1	<16	M	13.4	46.6	35.42	11.63
1	15	1	1	≥16	F	10.9	15.41	17.35	6.32
1	15	1	1	≥16	F	9.6	12.25	37.23	4.91
1	15	1	1	<16	M	12.8	32.18	29.58	999.9
1	15	1	1	<16	F	11.1	2.94	36.27	4.13
1	15	1	2	<16	M	12.4	18.5	24.72	17.03
1	15	1	2	<16	M	11.8	18.41	26.8	22.35
2	15	1	2	<16	M	14.9	30.11	27.1	17.57
1	15	1	2	≥16	M	11.4	42.48	26.62	8.78
2	15	1	2	≥16	M	15.1	78.16	28.51	14.01
1	15	1	2	<16	M	12.7	19.55	25.59	6.46
1	15	1	2	<16	M	14.5	113.29	27.85	6.85
1	15	1	2	<16	M	12.5	28.92	31.25	7.62
1	15	1	2	<16	M	12.6	69.36	31.38	13.35
1	15	1	2	<16	M	11.8	18.13	36.21	11.79
1	15	1	2	<16	M	11.8	18.68	38.14	9.32
1	15	1	2	<16	M	10.4	84.91	21.56	10.85
2	15	1	2	≥16	M	14.5	51.29	23.36	999.9
1	15	1	2	<16	M	13.9	34.17	25.55	9.95
1	15	1	2	<16	M	12.8	47.45	24.78	9.73
1	15	1	2	<16	M	13.4	67.4	20.26	22.43
1	15	1	2	<16	M	12.4	58.93	25.11	10.98
2	15	1	3	≥16	M	16.7	65.91	24.02	999.9
1	15	1	3	≥16	M	14.4	23.77	20.6	19.89
2	15	1	3	≥16	M	14.8	42.49	21.97	999.9
1	15	1	3	≥16	M	13.4	4.4	45.11	12.61
1	15	1	3	≥16	M	13.8	46.7	17.08	18.51
2	15	1	3	≥16	M	15	54.1	28.32	14.92
2	15	1	3	≥16	M	17	44.53	21.01	27.79
1	15	1	3	≥16	M	13.1	46.46	42.05	8.91
1	16	1	2	<16	M	13.2	32.33	22.51	19.07
1	16	1	2	<16	M	14	37.48	16.76	21.91
2	16	1	2	<16	M	13.5	31.75	21.13	15.59
1	16	1	2	≥16	M	14.5	67.99	18.13	16.22
1	16	1	2	≥16	F	11.1	17.96	26.61	15.95
1	16	1	2	<16	M	12.7	12.89	36.4	999.9
1	16	1	2	<16	M	14.3	15.01	24.65	18.72
1	16	1	2	<16	M	11.5	24.97	29.56	18.36
1	16	1	2	<16	M	13.4	64.57	28.46	15.77
1	16	1	2	<16	M	13.4	37.51	20.74	17.54
1	16	1	2	<16	M	13.2	30.42	18.35	14.95
2	16	1	2	<16	M	15.2	29.72	32.1	12.71
2	16	1	2	<16	M	12.7	14.76	22.61	18.1
1	16	1	2	<16	M	12.8	33.43	26.62	12.59
2	16	1	2	≥16	M	14	8.59	19.75	18.24
1	16	1	2	≥16	F	11.6	30.72	29.7	8.71
2	16	1	2	≥16	F	13.4	39.99	20.99	17.9
1	16	1	2	≥16	F	12.5	46.32	20.29	13.54
1	16	1	2	<16	F	12.9	26.99	32.61	10.24
2	16	1	2	≥16	M	15.8	60.11	26.46	17.12
1	16	1	2	<16	M	13.1	11.73	29.13	12.24
1	16	1	2	≥16	M	14	36.49	17.58	19.74
1	16	1	2	<16	M	14	28.14	23.39	17.38
1	16	1	2	≥16	M	15.7	54.11	34.1	21.87
2	16	1	2	≥16	M	14.3	35.35	25.74	18.23
2	16	1	2	<16	M	14.2	40.12	23.73	17.44
1	16	1	2	<16	M	13.5	16.83	24.34	16.83
1	16	1	2	≥16	M	14.7	65.44	29.04	999.9
1	16	1	2	<16	M	13.9	52.45	26.07	22.86
2	16	1	2	≥16	M	15.7	73.3	28.36	14.79
2	16	1	2	≥16	M	14.4	57.4	26.36	999.9
1	16	1	2	<16	M	13.3	33.38	24.49	25.7
1	16	1	2	<16	M	12.7	52.06	28.71	12.07
1	16	1	2	<16	M	13.2	16.24	27.38	16.09
2	16	1	2	≥16	F	13.7	16.68	31.71	8.32
1	16	1	2	<16	M	13.2	57.14	28.47	15.41
1	16	1	2	<16	M	13.7	22.97	26.02	17.61
1	16	1	2	<16	M	13.9	61.65	42.49	23.71
1	16	1	2	<16	M	13.4	30.21	28.2	18.6
1	16	1	2	≥16	M	12	52.46	32.41	12.21
1	16	1	2	<16	M	12.6	37.11	26.4	11.93
1	16	1	2	≥16	F	12.3	43.13	30.48	15.26
2	16	1	2	≥16	M	14.8	90.76	21.52	19.55
2	16	1	2	≥16	M	16	91.1	23.82	999.9
1	16	1	2	<16	M	12.2	15.44	26.59	16.5
1	16	1	2	<16	M	12.7	33.83	31.02	8.95
1	16	1	2	<16	M	13.2	34.19	18.58	17.54
2	16	1	1	≥16	F	14	19.52	14.97	17.57
2	16	1	1	≥16	F	14.8	42.14	16.03	999.9
2	16	1	1	≥16	F	12.6	21.4	37.26	16.38
2	16	1	1	≥16	F	13.4	31.5	22.28	20.74
2	16	1	1	≥16	F	13.8	34.42	20.3	15.18
2	16	1	1	≥16	F	14.5	21.53	24.72	12.55
1	16	1	1	<16	F	12.4	46.51	24.61	7.81
1	16	1	1	≥16	F	13.4	61.69	15.37	14.09
2	16	1	1	<16	F	14	24.3	25.71	16.25
2	16	1	1	≥16	F	12.8	14.76	26.87	7
1	16	1	1	<16	M	15.1	20.24	41.36	999.9
1	16	1	1	<16	F	11.3	12.84	28.68	7.98
2	16	1	1	<16	F	12.6	23.72	16.25	17.7
2	16	1	1	<16	F	12.5	31.97	29.8	14.14
1	16	1	1	≥16	F	11.3	1.9	51.42	999.9
1	16	1	1	<16	F	9.36	1.9	69.61	3.56
1	16	1	1	≥16	F	12.5	1.9	25.61	11.84
2	16	1	1	≥16	F	14.4	95.31	27.36	4.54
1	16	1	1	<16	F	12.3	15.85	30.12	18.95
1	16	1	1	≥16	F	13.3	2.1	52.1	16.31
2	16	1	1	<16	F	14.4	26.4	20.75	15.44
1	16	1	1	≥16	F	9.8	7.05	93.3	7.4
1	16	1	1	<16	F	13.5	30.59	24.09	19.74
1	16	1	1	<16	F	11.1	14.43	19.87	12.24
1	16	1	1	<16	F	12.5	49.47	36.46	999.9
2	16	1	1	<16	F	13.2	41.5	18.17	19.2
1	16	1	1	<16	M	14.1	37.76	38.94	15.95
1	16	1	1	<16	M	13.5	1.9	31.29	17.89
1	16	1	1	<16	M	13.9	69.63	20.44	17.03
1	16	1	1	<16	M	14.5	24.41	26.23	19.42
1	16	1	1	<16	M	12.3	48.83	24.98	14.24
1	16	1	1	≥16	F	13.1	19.67	17.48	12.92
1	16	1	1	<16	F	11	10.98	17.38	8.98
1	16	1	1	<16	M	12.5	31.62	24.67	18.48
1	16	1	1	<16	F	11.3	11.6	37.09	6.36
1	16	1	1	<16	F	10.9	4.59	38.09	8.12
1	16	1	1	<16	M	11.9	15.12	30.26	10.65
1	16	1	1	<16	M	11.7	20.2	28.65	15.95
1	17	1	3	<16	M	13.2	4.93	21.8	12.42
1	17	1	3	<16	M	11.3	22.9	30.56	12.78
2	17	1	3	<16	M	15.2	19.62	29.02	17.31
2	17	1	3	<16	M	13.8	81.1	26.52	9.85
1	17	1	3	<16	M	13.8	18.74	47.51	11.07
1	17	1	3	≥16	M	14.9	54.4	25.71	9.82
2	17	1	3	≥16	M	12.1	19.38	19.75	14.64
1	17	1	3	≥16	M	14.3	5.17	18.43	33.78
1	17	1	3	<16	M	11.6	5.12	33.92	8.41
1	17	1	3	≥16	M	12.5	11.76	19.8	10.69
2	17	1	3	<16	M	14.4	29.85	29.32	8.82
2	17	1	3	≥16	M	12.2	11.19	24.81	19.3
1	17	1	3	<16	M	12.2	75.45	34.57	13.09
1	17	1	3	<16	M	11.5	22.9	28.44	15.28
2	17	1	3	<16	M	13.7	36.35	21.93	15.44
2	17	1	3	<16	M	11.9	14.28	32.84	23.43
1	17	1	3	<16	M	12.5	28.9	74.03	8.89
1	17	1	3	<16	M	13.1	23.61	16.61	17.36
1	17	1	3	<16	M	12	30.51	31.9	12.95
1	17	1	3	<16	M	11.5	37.23	53.49	7.12
1	17	1	3	<16	M	12.7	24.63	29.37	17.09
1	17	1	3	<16	M	13	21.26	16.31	21.51
1	17	1	3	<16	M	11.8	21.65	30.19	15.09
1	17	1	3	<16	M	12.8	9.99	29.55	10.01
1	17	1	3	<16	M	14.4	22.07	35.9	10.29
1	17	1	3	<16	M	13.9	3.79	41.39	12.95
2	17	1	3	≥16	M	13.4	25.25	27.48	25.38
1	17	1	3	<16	M	13.9	22.16	28.37	10.95
1	17	1	3	≥16	M	12.3	31.93	18.77	15.62
1	17	1	3	<16	M	13.7	14.95	31.35	12.07
1	17	1	3	<16	M	11.8	117.08	16.94	5.61
1	17	1	3	<16	M	10.8	8.47	45.59	4.99
1	17	1	3	<16	M	11.4	56.3	35.97	999.9
1	17	1	3	<16	M	12.1	49.35	31.85	9.97
2	17	1	3	≥16	M	16.8	49.4	23.47	21.7
1	17	1	3	≥16	M	12.9	10.1	34.23	7.35
1	17	1	3	≥16	F	13.5	38.45	26.3	22.05
1	17	1	3	≥16	F	11.6	165.44	30.48	10.61
1	17	1	3	≥16	F	13.2	36.57	17.57	23.2
2	17	1	3	≥16	F	12.6	9.54	28.95	14.91
1	17	1	3	≥16	F	8.1	17.75	79.5	4.21
2	17	1	3	≥16	M	16.2	37.64	22.78	13.74
2	17	1	3	≥16	M	15.4	49.6	22.11	999.9
2	17	1	3	≥16	M	15.6	9.01	24.11	19.57
2	17	1	3	≥16	F	12.6	4.58	32.07	14.38
2	17	1	3	≥16	F	12.5	7.87	27.4	13.45
1	17	1	3	≥16	F	12.6	28.31	21.89	15.1
2	17	1	3	≥16	M	15.8	80.34	23.62	17.3
2	17	1	3	≥16	M	16.1	57.57	19.09	13.23
1	17	1	3	≥16	F	11.3	14.54	28.46	8.72
1	17	1	3	≥16	F	13	23.46	21.22	20.04
2	17	1	3	≥16	F	11.6	1.89	35.38	8.52
2	17	1	3	≥16	F	13	55.52	24.04	11.41
2	17	1	3	≥16	F	14.4	38.61	15.24	25.16
1	17	1	3	≥16	F	13.7	106.18	30.05	10.46
1	17	1	3	≥16	F	12.7	20.41	46.34	9.2
1	17	1	3	≥16	F	8.8	999.9	999.9	6.55
1	17	1	3	≥16	M	13.6	38.38	18.7	14.18
1	17	1	3	≥16	F	11.3	10.39	44.59	14.65
2	17	1	3	≥16	F	14	27.35	23.36	9.47
2	17	1	3	≥16	F	14	26.57	22.06	21.4
1	17	1	3	≥16	F	11.8	14.3	43.09	14.42
1	18	1	3	<16	M	11.1	9.1	39.43	7.64
1	18	1	3	<16	M	12.7	15.9	23.74	24.44
1	18	1	3	<16	M	14.4	26.35	21.08	17.61
1	18	1	3	<16	M	14.1	3.7	38.14	12.48
1	18	1	3	<16	M	12.2	31.8	22.19	6.08
1	18	1	3	<16	M	15	34.34	22.66	19.48
1	18	1	3	<16	M	12.9	7.8	99.5	30.67
1	18	1	3	<16	M	12.8	33.71	21.6	7.33
1	18	1	3	<16	M	14.5	18.57	23.42	27.4
1	18	1	3	<16	M	12.2	25.48	36.32	14.82
1	18	1	3	<16	M	13.6	4.7	42.82	13.09
2	18	1	3	<16	M	16.2	57.84	25.55	16.64
1	18	1	3	<16	M	12.2	28.25	36.18	16.5
1	18	1	3	<16	M	12.6	8.15	40.03	25.24
1	18	1	3	<16	M	12.7	9.55	40.76	17.2
1	18	1	3	<16	M	13.8	27.58	27.98	15.9
1	18	1	3	<16	F	12	10.73	23.26	6.86
1	18	1	3	≥16	F	9.6	9.9	999.9	10.29
1	18	1	3	<16	F	12.3	999.9	11.29	16.58
1	18	1	3	<16	F	11.9	3.6	42.12	13.59
1	18	1	3	≥16	F	10.6	16.35	96.38	15.74
1	18	1	3	<16	F	10.9	12.08	999.9	8.73
1	18	1	3	≥16	F	11.7	15.65	29.51	13.66
1	18	1	3	<16	M	14.1	55.05	19.9	20.11
1	18	1	3	<16	M	15.4	3.6	34.89	23.58
1	18	1	3	<16	M	13.3	20.3	25.99	11.65
1	18	1	3	<16	M	13.8	48.26	19.48	22.91
1	18	1	3	≥16	M	13.4	32.59	16.9	21.67
1	18	1	3	≥16	F	9	11	999.9	5.14
1	18	1	3	≥16	F	12.8	999.9	20.99	8.6
1	18	1	3	≥16	F	11.2	11.47	37.58	7.17
2	18	1	3	<16	F	14.3	76.24	15.08	999.9
2	18	1	3	<16	F	13.6	5.14	36.19	17.78
2	18	1	3	≥16	F	11.8	45.25	24.03	9.16
2	18	1	3	≥16	F	12.4	17.63	27.43	14.54
2	18	1	3	<16	M	14	23.17	35.01	12.79
1	18	1	3	<16	M	12.7	36.7	16.8	11.22
2	18	1	3	<16	M	13.4	25.09	31.78	10.91
1	18	1	3	<16	F	13.1	7.35	35.15	7.77
1	18	1	3	<16	F	12.2	31.3	36.82	6.39
1	18	1	3	<16	F	12.9	3.6	30.01	12.36
2	18	1	3	<16	F	14.2	31.43	27.67	15.04
1	18	1	3	<16	F	12	14.73	30.62	12.92
1	18	1	3	<16	M	14.6	64.18	15.89	20.59
1	18	1	3	<16	F	12.1	999.9	16.09	12.35
1	18	1	3	<16	M	13.5	9.69	23.68	18.32
2	18	1	3	<16	M	14.5	52	17.68	20.22
2	18	1	3	<16	M	13.4	43.72	23.69	17.51
1	18	1	3	<16	M	13.3	42.56	15.31	9.8
1	18	1	3	<16	M	13.8	3.3	38.63	9.37
2	18	1	3	<16	M	13.3	34.07	39.82	9.97
2	18	1	3	<16	M	14.2	29.03	46.25	11.99
2	18	1	3	<16	F	13.3	124.85	23.03	29.36
1	18	1	3	<16	F	11	12.2	999.9	18.24
2	18	1	3	≥16	F	13	13.07	23.04	13.04
1	18	1	3	<16	F	13.6	20.03	44.85	22.16
1	18	1	3	<16	F	13.2	10.39	35.53	19.17
2	18	1	3	<16	F	13.1	37.3	16.27	28.88
1	18	1	3	<16	M	11.8	16	29.37	9.08
1	18	1	3	<16	F	10.5	12.57	999.9	7.94
2	18	1	3	<16	M	12.5	9.24	40.64	13.06
1	18	1	3	<16	F	13.4	56.6	18.72	12.82
1	18	1	3	<16	M	12.2	14.83	36.11	10.79
1	18	1	3	<16	M	13.8	45.29	27.19	6.2
1	18	1	3	<16	F	12.2	15.17	17.4	8.31
1	18	1	3	<16	F	13.7	11.09	35.81	7.32
1	18	1	3	<16	F	11.9	2.5	29.77	6.62
1	18	1	3	<16	M	12.8	8.34	22.95	10.85
2	18	1	3	<16	F	14.3	60.2	29.23	13.18
1	18	1	3	<16	F	11.9	10.2	26.85	5.59
1	18	1	3	≥16	F	11.8	13.81	17.85	5.07
2	18	1	3	<16	M	13.6	37.78	25.66	16.64
1	18	1	3	<16	M	13.4	6.95	28.7	8.59
1	18	1	3	<16	F	11.4	20	22.46	11.27
1	18	1	3	<16	M	13.3	16.7	20.38	12.4
1	18	1	3	≥16	M	13.3	12.29	26.97	20.85
1	18	1	3	<16	M	13	15.19	28.2	19.02
1	18	1	3	≥16	M	12.6	90	20.99	14.82
1	18	1	3	≥16	M	13.1	73.3	20.97	17.22
1	18	1	3	<16	M	14.4	36.89	17.11	13.63
2	18	1	3	<16	F	13.6	242.21	39.1	16.16
1	18	1	3	<16	F	10	8.8	999.9	15.1
1	18	1	3	<16	M	15.1	21.54	22.72	19.45
2	18	1	3	<16	M	15	38.94	31.83	24.09
2	18	1	3	≥16	M	14.1	35.72	18.04	19.53
2	18	1	3	<16	M	13.6	18.19	19.22	20.87
1	18	1	3	<16	M	14.3	50.62	19.46	14.09
1	18	1	3	≥16	F	11.1	11.83	45.9	13.37
2	18	1	3	≥16	F	12.7	10.75	38.94	13.19
1	18	1	3	≥16	M	14.8	41.41	17.47	10.95
2	18	1	3	≥16	F	13	20.83	23.56	12.66
2	18	1	3	≥16	M	16.7	21.53	27.86	24.74
1	18	1	3	≥16	F	14.5	93.58	17.62	14.65
1	18	1	3	<16	M	12.6	83.04	15	8.89
1	19	1	3	≥16	M	14.2	69.21	28.22	12.48
1	19	1	1	<16	M	12.2	3.3	49.63	7.6
1	19	1	3	<16	M	14.3	34.12	32.48	8.78
1	19	1	3	≥16	M	13.1	16.91	22.31	12.19
1	19	1	3	<16	M	12.9	31.02	22.92	23.67
2	19	1	3	<16	M	13.2	9.08	46.99	13.6
1	19	1	3	<16	M	12.6	56.86	40.13	15.07
1	19	1	3	<16	M	10.4	4.74	66.7	2.6
1	19	1	3	<16	M	11.5	18.56	39.3	20.71
1	19	1	3	<16	M	10.9	29.43	24.51	13.76
1	19	1	3	≥16	M	12.5	11.84	40.81	10.62
1	19	1	3	<16	M	11.5	58.26	28.7	18.48
1	19	1	3	<16	M	12.3	55.36	35.35	13.3
1	19	1	3	999.9	M	13.3	24.1	31.73	12.19
1	19	1	3	<16	M	12.2	30.01	31.84	11.56
2	19	1	3	<16	M	14.2	26.79	44.91	16.29
2	19	1	3	≥16	M	13.6	69.56	15.34	999.9
1	19	1	3	≥16	M	11.6	25.57	22.84	17.3
1	19	1	3	999.9	M	12	43	32.58	13.76
1	19	1	3	<16	M	13.8	22.63	31.21	14.86
1	19	1	3	<16	M	13.1	74.17	21.02	21.76
1	19	1	3	<16	M	12.8	36.45	29.74	8.47
1	19	1	3	<16	M	11.6	87.91	28.19	11.01
1	19	1	3	<16	M	13.2	46.58	21.89	15.86
1	19	1	3	<16	F	11.8	16.78	16.63	8.69
2	19	1	3	<16	M	16	55.86	18.44	15.31
2	19	1	3	≥16	F	14.5	95.3	13.37	20.63
2	19	1	3	<16	M	15.1	21.4	62.24	28.69
2	19	1	3	<16	M	14.1	35.46	37.17	7
2	19	1	3	≥16	F	13.6	26.92	24.72	12.66
2	19	1	3	<16	M	13.9	42.59	31.94	27.6
1	19	1	3	<16	F	12.4	20.17	30.2	11.14
1	19	1	3	<16	F	11.2	25.51	64.9	5.96
2	19	1	3	≥16	M	16.6	12.29	20.8	999.9
1	19	1	3	<16	F	12.2	21.22	32.08	10.5
2	19	1	3	<16	M	16	23.74	24.51	21.56
1	19	1	3	<16	M	13.3	47.4	27.11	10.76
2	19	1	3	<16	M	14.3	40.84	21.32	17.1
2	19	1	3	≥16	F	12.2	21.61	21.9	14.68
2	19	1	3	<16	F	10.8	32.73	17.34	9.43
1	19	1	3	≥16	M	14	19.12	55.6	14.01
1	19	1	3	≥16	M	13.4	34.61	26.09	21.76
1	19	1	3	<16	M	13	74.54	22.03	13.89
1	19	1	3	<16	F	12.6	25.43	25.39	10.59
1	19	1	3	<16	F	11.8	15.14	35.1	6.16
1	19	1	3	<16	M	12.5	124.2	23.29	8.91
1	19	1	3	<16	M	12.7	36.95	24.45	12.94
1	19	1	3	<16	M	13.1	47.46	17.71	999.9
1	19	1	3	≥16	M	14.6	48.19	19.06	13.63
1	19	1	3	<16	F	11.8	26.33	26.92	18.87
2	19	1	3	<16	M	13.8	40.08	54.91	14.95
2	19	1	3	≥16	F	13.1	15.87	25.12	17.83
1	19	1	3	<16	F	12	143.16	50.04	999.9
2	19	1	3	<16	M	13	44.08	28	7.45
2	19	1	3	<16	F	13.8	33.1	75.28	16.56
1	19	1	3	≥16	F	12.8	6.37	37.84	12.07
2	19	1	3	<16	F	14	23.17	28.73	18.63
2	19	1	3	<16	F	13.5	55.76	14.13	11.18
1	19	1	3	<16	M	14	10.98	47.61	15.69
2	19	1	3	<16	F	12.1	30.04	20.2	16.16
2	19	1	3	<16	F	13.8	9.42	34.93	13.2
2	19	1	3	<16	F	12.3	13.46	37.65	15.22
1	19	1	3	<16	M	12.8	10.4	30.4	21.78
1	19	1	3	<16	F	12.8	17.37	24.16	12.19
1	19	1	3	<16	F	12.1	13.76	21.94	9.33
2	19	1	3	<16	F	12.4	28.78	22.37	14.95
1	19	1	3	<16	F	10.6	7.5	42.28	9.2
2	19	1	3	<16	F	13.4	52.63	20.1	19.39
1	19	1	3	<16	F	12	5.5	21.12	18.03
1	19	1	1	<16	M	13.2	7.59	29.29	14.65
1	19	1	3	<16	M	13.8	37.26	27.23	10.95
1	19	1	3	<16	M	12.6	15.75	15.19	19.61
1	19	1	3	<16	M	12.9	3.5	34.59	10.83
1	19	1	3	<16	M	12	13.83	22.07	8.53
1	19	1	3	<16	M	10.8	12.35	28.28	10.32
1	19	1	3	<16	F	13.1	999.9	15.86	10.85
1	19	1	3	<16	F	13	12.96	39.8	11.64
1	19	1	3	999.9	M	12.2	26.03	22.2	18.21
1	19	1	2	≥16	F	11.1	12.6	21.07	8.38
2	19	1	3	≥16	F	13.8	37.22	23.35	24.49
1	19	1	3	<16	F	11	7.5	20.73	6.22
1	19	1	3	<16	F	12.5	23.28	26.21	11.93
1	19	1	3	<16	F	13.7	8.75	29.12	6.83
1	19	1	3	<16	F	11.5	5.5	24.56	11.72
1	19	1	3	<16	F	10.4	10.8	41.39	4.54
1	19	1	3	<16	F	13.7	28.63	17.91	11.27
2	19	1	3	<16	M	12.6	17.47	19.27	999.9
1	19	1	3	<16	F	10.3	1	52.17	5.86
1	19	1	3	<16	F	11	103.63	36.79	3.37
1	19	1	3	<16	M	13.3	19.6	26.99	11.27
1	20	2	1	<16	M	14.3	50.3	24.11	17.61
2	20	2	1	≥16	F	14.8	16.44	24.48	9.08
1	20	2	1	<16	M	15.4	40.72	20.28	21.13
1	20	2	1	<16	M	14.2	15.67	24.71	15.33
1	20	2	1	<16	M	13.9	5	19.81	11.28
1	20	2	1	<16	M	14.1	42.96	19.56	19.45
1	20	2	1	<16	M	12.3	89.92	16.44	17.11
1	20	2	1	≥16	F	12.6	7.5	27.65	10.24
1	20	2	1	≥16	F	14.2	68.16	16.96	22.47
1	20	2	1	≥16	M	15.5	69.67	16.42	19.84
1	20	2	1	<16	M	14.5	19.76	31.76	20.35
1	20	2	1	≥16	F	10.8	22.78	40.92	4.8
1	20	2	1	<16	M	13	28.87	22.61	16.21
1	20	2	1	≥16	F	13.9	33.28	30.37	12.58
1	20	2	1	≥16	F	12.9	30.93	17.91	10.89
2	20	2	1	<16	F	13	9.27	25.25	999.9
1	20	2	1	≥16	M	16.2	32.59	18.51	24.43
2	20	2	1	<16	F	13.8	21.44	19.39	22.22
2	20	2	1	<16	F	13.6	5.93	29.87	17.03
2	20	2	1	<16	F	15	19.52	28.48	7.85
1	20	2	1	≥16	F	12.6	96.67	21.76	10.24
2	20	2	1	<16	F	14.1	26.78	23.61	13.45
1	20	2	1	≥16	M	17.5	77.73	19.58	31.38
2	20	2	1	≥16	M	17.7	35.19	21.9	13.87
2	20	2	1	≥16	F	15.2	35.4	24.67	6.59
2	20	2	1	≥16	F	13.5	17.59	25.2	13.73
2	20	2	1	≥16	F	15.3	27.81	19.52	21.83
2	20	2	1	≥16	M	15.3	32.35	14.72	9.51
1	20	2	1	≥16	F	11.9	14.64	40.75	4.41
1	20	2	1	≥16	F	7.9	12.1	153.8	6.95
2	20	2	1	≥16	M	17.2	54.96	20.11	999.9
2	20	2	1	≥16	M	15.4	5.55	27.59	11.1
2	20	2	1	≥16	M	16.8	102.8	25.02	999.9
2	20	2	1	≥16	F	13.4	63.17	19.15	17.17
2	20	2	1	≥16	F	14.5	20.96	21.43	9.45
2	20	2	1	≥16	F	13.1	12.17	36.08	6.72
2	20	2	1	≥16	F	12.4	7.36	32.91	5.63
2	20	2	1	≥16	M	13	27.67	31.95	10.55
1	20	2	1	<16	M	12.8	35.75	20.94	11.41
1	20	2	1	<16	M	14.2	42.34	25.72	22.95
2	20	2	1	<16	M	14.4	24.85	26.4	18.68
2	20	2	1	<16	M	15	42.43	20.88	6.87
1	20	2	2	≥16	M	14.5	15.85	40.04	12.34
1	20	2	1	<16	M	13	14.72	42	17.24
2	20	2	1	<16	M	16.1	73.14	24.15	22.52
1	20	2	1	<16	M	12.8	67.09	17.49	7.78
1	20	2	1	<16	M	14.5	19.34	47.81	23.02
2	20	2	1	<16	M	15.4	52.5	19.38	24.03
2	20	2	1	<16	M	17.5	4.72	23.09	999.9
2	20	2	1	≥16	M	13.1	34.09	26.82	21.28
1	20	2	1	<16	M	14	19.27	30.07	23.01
1	20	2	1	<16	M	14.7	24.77	22.87	19.71
2	20	2	1	≥16	M	14.4	40.12	30.13	10.37
2	20	2	1	<16	M	14.4	11.52	36.19	16.49
1	20	2	1	<16	M	14.5	57.34	17.66	18.15
1	20	2	1	<16	M	12.8	27.07	28.29	19.19
2	20	2	1	≥16	M	14.9	46.87	25.24	17.44
2	20	2	1	<16	M	15.7	54.79	22.48	20.47
1	20	2	1	<16	M	14.5	32.38	27.73	19.97
2	20	2	1	<16	M	14.5	42.78	22.03	17.85
1	20	2	1	<16	M	13.8	27.45	34.84	17.03
1	20	2	1	<16	M	14	31.48	24.75	16.34
1	21	3	1	<16	M	13	9.33	51.76	18.2
1	21	3	1	<16	F	13.5	31.51	29.98	999.9
2	21	3	1	≥16	M	15.4	29.15	59.36	32.27
2	21	3	1	<16	M	13.2	25.15	30.71	18.12
2	21	3	1	≥16	M	14.1	99.04	23.1	6.87
2	21	3	1	≥16	M	15.2	85.97	26.01	15.24
2	21	3	1	<16	M	14.4	42.71	22.33	24.17
2	21	3	1	<16	M	15.1	57.34	22.23	13.05
2	21	3	1	<16	M	14.5	33.21	23.72	28.01
2	21	3	1	≥16	F	15.7	10.35	26.97	13.84
2	21	3	1	≥16	F	12.7	33.42	32.23	19.22
2	21	3	1	≥16	F	13.7	29.69	19.44	16.07
2	21	3	1	≥16	M	16	40	26.34	999.9
2	21	3	1	<16	M	18	31.71	27.4	21.96
2	21	3	1	≥16	F	13.4	49.58	20.24	16.89
2	21	3	1	≥16	F	13.3	51.68	28.51	10.57
1	21	3	1	<16	M	13.7	16.1	28.57	6.39
2	21	3	1	<16	F	14	63.27	21.68	17.44
2	21	3	1	≥16	M	15.4	51.54	22.98	20.87
1	21	3	1	≥16	F	10.8	17.42	29.8	6.75
1	21	3	1	<16	F	12.6	25.32	41.38	6.8
2	21	3	1	<16	F	15	5.83	30.29	17.17
2	21	3	1	≥16	M	18	104.91	28.6	9.45
1	21	3	1	<16	F	10.2	2	67.08	5.73
1	21	3	3	<16	F	10.8	3.33	74.64	4.84
1	21	3	3	<16	F	14.6	8.4	29.55	13.77
1	21	3	3	<16	F	12.9	7.33	61.9	999.9
2	21	3	3	<16	F	16	73.21	29.47	20.83
2	21	3	3	<16	F	13	25.32	36.19	15.22
1	21	3	3	<16	F	6	4.71	158.23	5.15
1	21	3	3	<16	F	11.6	5.33	53.34	5.86
1	21	3	3	<16	M	14.7	9.33	29.55	11.84
1	21	3	3	<16	F	13.5	8.67	33.27	12.99
1	21	3	3	<16	F	11.7	3.33	45.08	6.75
1	21	3	3	≥16	F	14	5.89	27.52	14.48
1	21	3	3	<16	M	9	18.1	51.24	6.37
2	21	3	3	<16	M	15.8	29.12	26.77	999.9
2	21	3	3	≥16	M	15.5	28.54	24.51	15.97
2	21	3	3	<16	F	14.5	33.24	23.99	17.85
2	21	3	3	≥16	F	13.2	19.33	19.39	13.18
1	21	3	3	≥16	F	13.6	8.6	48.29	9.82
1	21	3	3	<16	F	4.6	18.78	27.03	9.81
1	21	3	3	<16	F	11.2	5.68	32.14	13.35
2	21	3	3	≥16	F	14	12.39	37.75	7.05
1	21	3	3	≥16	F	13.9	6.57	25.95	9.98
1	21	3	3	≥16	F	9.4	2.67	57.68	2.93
2	21	3	3	≥16	F	15.5	20.29	30.67	10.11
2	22	1	1	<16	M	17.7	22.13	25.33	25.29
1	22	1	1	<16	M	11.6	7.24	56.45	7.26
2	22	1	1	<16	M	15.5	2.62	29.35	11.18
1	22	1	1	<16	F	12.5	4.54	35.5	7.39
1	22	1	1	<16	M	13.2	8.18	28.05	17.76
1	22	1	1	<16	F	14	10.91	49.62	9.98
1	22	1	1	<16	F	11.7	9.01	57.93	6.35
1	22	1	1	<16	M	13.6	33.04	25.41	13.62
2	22	1	1	<16	M	13.3	21.49	22.4	14.77
1	22	1	1	<16	M	11.7	13.6	36	14.26
2	22	1	1	<16	M	13.3	21.27	24.87	11.98
1	22	1	1	<16	M	12	41.45	28.36	10.36
1	22	1	1	<16	F	10.9	5.3	33.02	8.17
1	22	1	1	<16	F	13.1	9.08	24.47	17.96
1	22	1	1	<16	F	7.1	1	85.36	5.96
1	22	1	1	<16	F	11.3	23.14	47.51	9.2
1	22	1	1	<16	F	10.7	6.36	52.06	8.17
1	22	1	1	<16	M	15.2	29.46	15.4	24.5
1	22	1	1	<16	M	13.8	8.12	70.37	10.41
1	22	1	1	<16	F	12.7	21.38	28.2	12.71
1	22	1	1	<16	F	11.1	18.55	21.88	28.17
1	22	1	1	<16	F	10.5	2.72	28.82	11.28
1	22	1	1	<16	M	13.2	19.24	31.34	31.24
1	22	1	1	<16	M	12.9	17.64	25.34	22.17
2	22	1	1	≥16	M	17	43.49	28.18	17.97
1	22	1	1	<16	M	12	25.66	28.71	10.63
2	22	1	1	<16	M	15	6.25	30.99	17.04
1	22	1	1	≥16	M	13.5	590.4	27.87	16.46
2	22	1	1	≥16	F	13.8	27.75	26.93	12.6
2	22	1	1	≥16	F	13.5	33.98	21.28	12.97
1	22	1	1	≥16	F	12.8	27.37	25.37	8.25
1	22	1	1	<16	F	12.9	12.5	22.68	6.71
1	22	1	1	≥16	M	15	29.67	33.4	17.09
2	22	1	1	<16	F	13	43.32	26.01	999.9
1	22	1	1	≥16	M	16.1	37.21	15.73	26.05
1	22	1	1	<16	F	11.6	8.8	57.95	7.43
1	22	1	1	<16	F	8.5	1.81	82.4	5.96
1	22	1	1	≥16	F	12.7	9.69	18.39	9.87
1	22	1	1	<16	F	10.3	3.63	59.92	6.74
1	22	1	1	<16	F	10.1	10.92	41.86	8.88
1	22	1	1	≥16	F	13.1	34.37	20.41	15.56
1	22	1	1	≥16	F	13.1	21.54	20.5	10.28
1	22	1	1	≥16	F	13.2	14.65	13.74	14.56
1	22	1	1	≥16	F	14	19.1	27.4	13.45
1	22	1	1	≥16	F	9.7	2.72	64.82	6.87
1	22	1	1	≥16	F	13.8	22	22.37	11.17
1	22	1	1	<16	F	11	17.64	53.19	6.35
2	22	1	1	≥16	M	13	74.19	17.95	999.9
1	22	1	1	<16	M	15.3	21.95	27.28	20.96
1	22	1	1	≥16	M	14.5	11.58	39.82	12.06
1	22	1	1	≥16	M	15.4	16.73	28.9	19.03
1	22	1	1	≥16	F	12.2	19.26	28.98	6.35
1	22	1	1	≥16	F	11.9	15.88	28.92	9.72
1	22	1	1	≥16	F	12.1	999.9	29.34	11.1
1	22	1	1	≥16	M	13	17.9	24.5	13.61
2	22	1	1	≥16	F	14	38.88	19.7	29.25
2	22	1	1	≥16	F	13	48.32	20.18	20.05
1	22	1	1	≥16	F	11	999.9	999.9	8.5
2	22	1	1	≥16	M	16.2	39.89	24.01	23.76
2	22	1	1	≥16	M	14.8	59.09	22.31	19.22
1	22	1	1	≥16	F	13.8	9.23	30.32	15.49
1	22	1	1	≥16	F	8.6	8.44	73.51	4.25
1	22	1	1	≥16	F	11.9	43.75	133.86	19.19
2	22	1	1	≥16	M	16	36.8	26.59	20.63
2	22	1	1	≥16	M	15.3	54.72	25.44	19.5
1	22	1	1	≥16	M	13.9	9.71	38.03	17.55
2	22	1	1	≥16	M	13.5	34.49	21.43	15.79
2	22	1	1	≥16	M	14.5	74.75	35.04	14.01
2	22	1	1	≥16	F	13.3	23.5	19.17	13.44
1	22	1	1	≥16	F	12.2	999.9	14.6	12.26
2	22	1	1	≥16	M	14.7	51.83	26	21.29
1	22	1	1	≥16	F	13.1	50.8	28.82	9.8
1	22	1	1	≥16	F	14.6	38.96	28.7	22.72
2	22	1	1	≥16	F	12.9	20.33	22.92	26.09
1	22	1	1	≥16	F	12.4	7.33	30.08	11.22
2	22	1	1	≥16	F	12.5	24.54	28.53	13.18
2	22	1	1	≥16	F	13.3	28.77	17.16	23.07
2	22	1	1	999.9	F	13.8	34.47	14.74	16.34
1	22	1	1	<16	F	12.2	18.54	14.06	11.79
1	22	1	1	<16	F	12.7	36.38	15.26	21.8
1	22	1	1	<16	F	12.2	18.78	44.22	10.14
1	22	1	1	<16	M	12.8	59.6	21.56	14.39
2	22	1	1	<16	M	14	9.13	26.7	24.03
2	22	1	1	<16	M	15.3	87.24	22.04	19.09
1	22	1	1	≥16	F	11.8	9.28	31.53	6.99
2	23	2	3	<16	M	14.4	90.9	20.11	13.74
1	23	2	3	<16	M	14.3	33.84	34.26	17.22
1	23	2	3	≥16	M	13.7	86.9	17.22	17.11
1	23	2	3	<16	M	13.2	12.96	32.25	11.15
1	23	2	3	<16	M	12.9	18.91	40.53	12.95
1	23	2	3	<16	M	13.5	999.9	19.4	21.27
1	23	2	3	<16	M	13.6	45.89	19.35	14.65
2	23	2	3	<16	M	13.4	50.71	28.49	19.97
1	23	2	3	<16	M	13.2	44.54	47.13	7.52
1	23	2	3	<16	M	15	52.73	17.66	22.56
1	23	2	3	<16	M	12.8	35.22	25.37	4.93
1	23	2	3	<16	M	13.9	80.89	31.08	7.13
2	23	2	3	<16	M	14	23.9	29.9	18.02
2	23	2	3	≥16	M	15	14.17	24.82	16.1
1	23	2	3	≥16	M	14.9	33.01	22.49	16.08
2	23	2	1	≥16	F	13.1	31.29	27.29	18.13
1	23	2	1	≥16	F	12.9	33.67	30.34	16.82
1	23	2	1	≥16	F	13.9	34.65	77.6	20.44
2	23	2	1	≥16	F	13.4	31.84	25.43	8.79
2	23	2	1	≥16	F	13.2	42.33	25.1	18.77
1	23	2	1	≥16	M	14.5	95.32	26.99	13.22
2	23	2	1	≥16	M	16.7	42.63	38.6	18.41
2	23	2	1	≥16	M	14.7	60.08	21.09	20.09
2	23	2	1	≥16	F	13.1	32.7	18.72	21.15
2	23	2	1	≥16	F	13.7	8.89	17.73	21.97
2	23	2	1	≥16	F	13.7	37.35	20.23	17.99
2	23	2	1	≥16	M	15.3	163.9	18.01	31.25
2	23	2	1	≥16	F	15.7	10.46	21.14	7.99
1	23	2	1	≥16	M	13	49.63	31.03	23.08
2	23	2	1	≥16	F	15	6.65	44.13	10.65
2	23	2	1	≥16	M	16.2	69.03	24.86	29.17
2	23	2	1	≥16	M	15.4	26.22	25.27	24.64
2	23	2	1	≥16	F	13.8	1.28	30.1	999.9
1	23	2	1	<16	F	12.8	47.8	27.21	9.35
2	23	2	1	<16	F	14.5	22.02	22.27	8.38
1	23	2	1	≥16	F	12.8	43.71	41.23	16.22
1	23	2	1	<16	F	13	15.6	23.46	10.81
1	23	2	1	<16	F	13.6	9.89	28.57	13.62
2	23	2	1	≥16	F	13.5	2.55	26.19	12.24
1	23	2	1	≥16	F	12.1	3.89	72.79	11.48
2	23	2	1	<16	F	14.6	35.36	25.29	33.92
1	23	2	2	<16	F	11.9	7.28	50.72	7.81
2	23	2	1	<16	M	14	16.82	25.07	19.3
2	23	2	1	≥16	F	13.3	16.58	29.01	12.22
1	23	2	1	<16	F	11.8	12.89	56.94	13.97
2	23	2	1	≥16	M	14.5	3.58	20.88	22.36
1	23	2	1	<16	F	13.6	27.02	38.33	10.23
1	23	2	1	<16	F	13.1	20.01	38.28	11.35
2	23	2	1	<16	M	13.3	17.74	27.77	15.71
1	23	2	1	≥16	F	12.9	45.2	20.36	15.17
1	23	2	1	≥16	M	14.8	88.69	34.06	25.5
1	23	2	1	<16	F	11.8	21.49	19.68	4.54
1	23	2	1	<16	F	11.9	13.16	31.85	8.3
1	23	2	1	<16	M	14.1	26.47	21.05	15.3
1	23	2	1	<16	M	13.7	319.15	17.75	13.74
2	23	2	1	≥16	M	16.5	44.26	32.62	17.09
1	23	2	1	<16	F	12.1	29.38	19.06	12.45
1	23	2	1	≥16	F	13.6	39.17	52.07	14.22
1	23	2	1	<16	M	14.7	95.67	61.21	19.89
1	23	2	1	<16	M	12.9	18.1	42.26	16.85
1	23	2	1	≥16	F	12.9	13.83	30.39	8.56
1	23	2	1	≥16	F	11.8	16.77	22.38	7.91
1	23	2	1	≥16	F	12.4	16.28	13.54	10.76
2	23	2	1	<16	F	16	43.45	29.43	13.96
1	23	2	1	<16	F	11.9	26.89	35.68	14
1	23	2	1	<16	F	7.2	3.75	113.28	4.28
1	23	2	1	≥16	F	12.2	14.34	26.18	12.83
1	23	2	1	≥16	F	13.1	14.41	35.74	21.95
1	23	2	1	≥16	F	11.8	44.55	29.79	5.19
1	23	2	1	≥16	F	11.7	14.91	50.91	7.26
1	23	2	1	≥16	F	10.7	12.84	38.16	5.58
2	24	1	2	<16	M	15.6	42.86	25.43	20.46
2	24	1	2	<16	M	14.9	32.69	27.93	19.64
2	24	1	2	<16	M	14.2	62.84	20.26	11.12
2	24	1	2	<16	M	14.2	46.66	23.67	20.74
1	24	1	2	<16	M	12.9	999.9	20.85	17.75
1	24	1	2	<16	F	11.1	33.27	23.82	999.9
1	24	1	2	<16	F	12.8	23.26	23.82	17.46
1	24	1	2	<16	F	11.9	19.99	22.05	5.05
1	24	1	2	<16	F	12.5	16.93	25.15	17.65
1	24	1	2	<16	F	12.3	18.78	19.94	16.46
1	24	1	2	<16	F	11.9	5.14	35.37	12.78
1	24	1	2	<16	F	11.3	6.5	39.03	5.83
1	24	1	2	≥16	F	13.2	18.19	21.03	17.75
1	24	1	2	<16	F	11.1	6.2	65.28	5.83
2	24	1	2	<16	F	14.5	5.63	26.59	9.85
2	24	1	2	<16	F	12.7	8.61	27.69	20.87
1	24	1	2	≥16	F	12.5	18.14	19.94	4.93
1	24	1	2	≥16	F	11.2	38.34	16.09	5.06
1	24	1	2	<16	F	13	30.85	20.13	23.01
1	24	1	2	<16	F	10.2	12.36	37.89	4.28
1	24	1	2	<16	F	12.7	28.69	19.44	12.64
1	24	1	2	<16	F	9.5	14.68	67.5	5.96
2	24	1	2	≥16	F	12.9	32.05	15.83	17.02
1	24	1	2	≥16	F	13.2	14.25	17.11	15.33
1	24	1	2	<16	F	12.2	9.46	12.75	9.85
1	24	1	2	<16	F	11.3	12.31	25.3	7.24
1	24	1	2	<16	F	10.4	10.94	24.46	2.59
2	24	1	2	<16	F	11.9	43.32	23.38	16.34
2	24	1	2	<16	F	13.1	33.02	21.04	13.87
2	24	1	2	<16	F	11.5	12.22	24.53	11.12
1	24	1	2	≥16	F	13	34.78	18.34	13.21
1	24	1	2	≥16	F	11.3	16.18	51.15	4.4
2	24	1	2	≥16	M	15.1	51.92	21.15	13.59
1	24	1	2	≥16	M	12.9	10	24.62	9.46
1	24	1	1	≥16	M	14.4	55.65	19.9	24.11
2	24	1	1	≥16	M	16.5	7.24	21.98	22.49
1	24	1	1	≥16	F	11.4	21.92	19.42	13.49
1	24	1	1	≥16	F	12.7	21.84	25.54	20.24
1	24	1	1	≥16	F	10.2	2.7	41.42	7.91
1	24	1	1	≥16	F	13.9	33.55	27.71	15.05
1	24	1	1	≥16	F	13.1	22.64	24.21	18.03
1	24	1	1	≥16	F	13	999.9	23.56	16.19
1	24	1	3	≥16	M	12.6	6.93	29.76	17.32
1	24	1	1	≥16	F	9.7	12.4	41.33	4.93
1	24	1	1	≥16	F	11.8	2.4	28.97	8.23
1	24	1	1	≥16	F	12.3	999.9	19.44	9.37
1	24	1	1	≥16	F	12.3	3.04	34.19	13.49
1	24	1	1	≥16	F	11.4	40.39	8.47	27.83
2	24	1	1	≥16	F	14	20.43	14.59	999.9
1	24	1	1	≥16	F	11.7	14.02	31.9	14.39
2	24	1	1	≥16	F	13	17.99	23.75	12.36
2	24	1	1	≥16	F	13.5	12.9	33.88	9.98
2	24	1	1	≥16	M	13.5	11.1	14.39	13.97
1	24	1	1	≥16	F	10.7	26.26	17.09	15.3
2	24	1	1	≥16	M	13.9	58.58	24.27	24.99
2	24	1	1	≥16	M	15.3	22.31	21.76	18.95
1	24	1	1	≥16	M	15.3	65.75	19.43	16.08
2	24	1	1	≥16	M	15.5	69.95	28.47	16.2
2	24	1	1	≥16	M	15.7	96.02	24.53	19.23
1	24	1	1	<16	F	12.2	36.44	35	6.82
1	24	1	1	<16	F	13.2	27.31	14.52	15.35
1	24	1	1	<16	F	12.2	39.27	39.95	17.71
1	24	1	1	<16	F	12.8	19.61	22.62	9.59
1	24	1	1	≥16	F	8.2	12.79	64.02	5.7
1	24	1	1	<16	M	12.7	40.03	15.47	23.01
1	24	1	1	<16	F	12.2	18.12	12.65	15.76
1	24	1	1	≥16	M	12.8	75.13	28.76	9.08
1	24	1	1	<16	F	11.7	20.77	17.98	18.03
1	24	1	1	<16	F	12.7	32.04	10.45	17.46
1	24	1	1	≥16	F	12.4	36.68	17.72	999.9
1	24	1	1	≥16	F	9.7	12.81	79.53	7.1
1	24	1	1	<16	F	11.6	22.69	22.28	11.36
1	24	1	2	<16	M	11.1	42.03	18.99	14.78
1	24	1	1	≥16	M	13.9	22.02	18	20.87
1	24	1	1	<16	M	14.2	65.01	50.75	19.83
1	24	1	1	≥16	F	12.4	8.24	47.47	14.59
2	24	1	1	≥16	M	15.5	9.37	20.37	22.89
1	24	1	1	≥16	M	13.8	17.05	17.16	17.18
1	24	1	1	≥16	M	13.3	41.95	21.24	15.76
1	24	1	1	<16	M	13.1	20	37.85	21.26
1	24	1	1	<16	F	12.2	8.9	25.64	10.79
2	24	1	1	<16	F	13.5	5.13	34.39	16.5
1	24	1	1	<16	F	11	15.19	33.19	9.08
1	24	1	1	≥16	F	12.7	4.41	37.27	9.37
1	24	1	1	≥16	F	12.3	23.11	38.39	15.84
1	24	1	1	≥16	F	12.7	30.57	20.91	15.33
1	24	1	1	<16	F	13.5	51.83	35.81	19.21
1	24	1	1	≥16	F	13.7	57.43	44.21	12.72
1	24	1	1	≥16	M	15.4	38.76	26.14	26.84
2	24	1	1	<16	M	15	43.99	14.42	18.77
2	24	1	1	≥16	M	14.5	19.27	21.98	16.9
1	24	1	1	<16	F	12.9	41.49	34.44	21.08
1	24	1	1	<16	F	10.8	18.97	36.85	6.96
1	24	1	1	<16	F	11.8	13.36	31.19	9.98
1	24	1	1	≥16	M	13.5	63.72	36.58	24.95
2	24	1	1	≥16	M	16.7	23.25	28.45	33.68
2	24	1	1	≥16	F	13	29.95	20.02	17.46
1	24	1	1	<16	F	11.7	35.95	37.74	6.99
1	24	1	1	<16	F	13.2	21.08	58.36	17.33
2	24	1	1	<16	F	14.5	20.71	20.11	13.57
1	24	1	1	<16	F	11.4	51.53	23.28	17.03
1	24	1	1	≥16	F	12.8	56.02	14.04	17.18
1	24	1	1	<16	F	13	58.4	13.43	9.98
1	24	1	1	≥16	M	14.9	48.64	23.38	22.3
1	24	1	1	<16	F	13.4	29.04	28.76	13.75
1	24	1	1	<16	F	13.6	66.08	18.42	7.95
1	24	1	1	<16	F	13.1	16.07	26.26	22.15
1	24	1	1	<16	F	12.1	9.19	28.16	10.08
1	24	1	1	<16	F	12.1	26.49	41.42	999.9
1	24	1	1	<16	M	14.2	65.19	19.98	12.95
1	24	1	1	<16	M	13.5	19.42	24.73	20.74
1	24	1	1	<16	M	12.8	23.57	24.81	16.21
1	24	1	1	<16	M	14.1	28.56	26.54	20.09
1	24	1	1	≥16	F	12.4	54.24	28.35	7.52
1	25	1	1	<16	M	12.6	19.85	20.31	8.98
1	25	1	1	<16	M	13.5	45.34	23.8	15.48
1	25	1	1	≥16	F	13.2	10.77	30.64	9.7
1	25	1	1	<16	F	12.1	11.43	41.55	10.66
1	25	1	1	<16	F	12.7	999.9	29.3	9.72
1	25	1	1	<16	F	11.4	2.5	58.22	7.04
1	25	1	1	<16	M	13.9	8.7	20.85	23.52
1	25	1	1	≥16	F	13.3	10.77	42.29	8.99
1	25	1	1	≥16	F	11.8	9.08	28.93	10.01
1	25	1	1	<16	M	13.5	30.74	26.03	21.33
1	25	1	1	≥16	M	13.2	16.47	999.9	21.2
1	25	1	1	≥16	F	11.4	8.8	35.87	10.66
1	25	1	1	<16	F	10.8	6.31	56.04	8.09
1	25	1	1	≥16	F	11.2	27.02	15.99	17.61
1	25	1	1	≥16	F	12.2	8.8	46.54	8.27
1	25	1	1	<16	M	13.1	32.48	22.17	20.45
1	25	1	1	<16	F	12.8	17.34	23.38	10.71
1	25	1	1	<16	F	9.6	2.5	36.44	7.09
1	25	1	1	≥16	F	13.8	8.17	32.17	14.37
1	25	1	1	<16	M	11.7	23.22	29.05	3.62
1	25	1	1	≥16	M	13.4	14.33	18.15	15.03
2	25	1	1	≥16	M	15.9	32.52	29.13	22.62
1	25	1	1	≥16	M	13.4	18.81	30.64	10.65
1	25	1	1	<16	F	9	5.6	40.22	5.68
1	25	1	1	≥16	F	11.2	2.5	118.1	8.09
1	25	1	1	≥16	F	12.2	17.42	58.65	8.52
2	25	1	1	≥16	F	13	3.11	37.12	11.05
2	25	1	1	≥16	M	16.9	42.36	34.52	22.7
2	25	1	1	<16	F	16.3	86.01	26.95	18.63
1	25	1	1	<16	M	12.7	26.67	24.97	10.9
1	25	1	1	≥16	M	13.3	22.45	17.6	18.45
1	25	1	1	<16	F	12.9	24.05	29.64	21.06
1	25	1	1	<16	F	12	25.86	28.23	5.43
1	25	1	1	<16	F	13.8	29.89	28.19	11.63
2	25	1	1	≥16	F	13.7	31.02	20.08	13.57
2	25	1	1	≥16	F	15	15.81	20	22.09
1	25	1	1	<16	M	14.1	29.86	36.5	16.05
1	25	1	1	≥16	M	13.7	11.18	25.46	8.15
1	25	1	1	≥16	M	14.5	24.71	25.68	22.4
1	25	1	1	<16	F	12.2	35.22	19.52	7.43
1	25	1	1	<16	M	15.9	31.07	24.12	21.56
2	25	1	1	<16	F	14	56.5	27.39	14.72
1	25	1	1	<16	F	13.6	19.36	30.31	13.07
1	25	1	1	<16	F	13.9	25.08	8.48	12.94
1	25	1	1	≥16	M	12	10.5	33.6	12.66
2	25	1	1	<16	M	15.8	41.66	24.51	10.91
2	25	1	1	<16	M	17	21.69	30.34	14.91
1	25	1	1	<16	M	14	43.71	17.07	20.61
1	25	1	1	<16	M	12.9	44.89	33.6	18.44
1	25	1	1	≥16	F	12.1	28.92	18.36	12.25
2	25	1	1	≥16	M	14	30.08	26.28	14.56
1	25	1	1	<16	M	14.8	12.79	36.77	15.28
1	25	1	1	<16	F	8.5	9.4	90.1	6.35
2	25	1	1	≥16	M	17.2	26.03	23.25	19.71
1	25	1	1	≥16	F	11.3	5	23.35	5.81
1	25	1	1	≥16	F	13.8	11.81	36	10.32
2	25	1	1	≥16	M	15	21.97	28.58	24.76
2	25	1	1	≥16	F	13.9	49.18	24.13	16.07
1	25	1	1	≥16	F	12.7	22.49	13.73	14.86
2	25	1	1	≥16	F	12.5	35.86	19.14	16.48
2	25	1	1	≥16	M	17.2	999.9	28.35	24.48
2	25	1	1	≥16	F	12.3	14.14	19.65	12.22
1	25	1	1	≥16	F	12.6	8	24.43	15.24
1	25	1	1	≥16	F	13.5	42.04	23.06	15.76
1	25	1	1	≥16	F	6.2	1	90.04	5.81
2	25	1	1	≥16	M	14.5	42.07	16.19	20.6
1	25	1	1	≥16	F	11.1	1	38.66	23.84
1	25	1	1	≥16	M	14.8	64.43	19.23	6.07
1	25	1	1	≥16	M	16.2	16.11	25.3	19.53
2	25	1	1	≥16	M	14.6	36.96	24.08	24.58
2	25	1	1	≥16	M	16.3	52.42	20.56	18.95
2	25	1	1	≥16	M	16.2	41.69	24.68	15.65
2	25	1	1	≥16	F	13.6	42.66	16.81	16.89
1	25	1	1	≥16	F	12.4	8.15	30.61	10.73
1	25	1	1	<16	F	11.4	9.96	37.95	5.94
1	25	1	1	≥16	F	12.4	6	23.7	10.46
2	25	1	1	≥16	F	12.1	9.68	17.8	18.54
1	25	1	1	<16	F	13.4	50.36	19.93	17.32
2	25	1	1	≥16	M	15.1	22.47	18.83	22.66
1	25	1	1	≥16	M	14.6	40.17	13.28	19.36
1	25	1	1	≥16	F	12.4	34.31	25.16	13.49
2	25	1	1	<16	F	11.8	33.04	18.35	13.87
2	25	1	1	<16	F	13	38	16.97	14.83
1	25	1	3	≥16	F	11.7	48.09	16.56	16.04
1	25	1	1	≥16	M	14.6	62.56	24.82	20.23
1	25	1	1	<16	F	12	35.61	18.63	15.19
2	25	1	1	<16	F	12.7	19.67	19.26	13.46
1	25	1	1	<16	F	12.3	999.9	19.11	999.9
1	25	1	1	≥16	F	11.3	32.04	23.48	7.49
2	25	1	1	≥16	F	13.5	63.47	21.3	10.11
1	25	1	1	≥16	M	15.6	38.57	14.82	15.19
2	25	1	1	≥16	M	14	30.32	19.98	14.01
1	25	1	1	≥16	M	14.9	23.38	20.9	20.3

## Sheet: CODES
Column heading	Code explanation
Low indices	1= MCV<80 AND/OR MCH<27.0
	2= MCV≥80.0 and MCH≥27.0
District	1= Gampaha
	2= Colombo
	3= Kalutara
	4= Kegalle
	5= Kurunegala
	6= Kandy
	7= Galle
	8= Matara
	9= Hambantota
	10= Ratnapura
	11= Kilinochchi
	12= Monaregalla
	13= Mulathievu
	14= Batticoloa
	15= Trincomalee
	16= Ampara
	17= Jaffna
	18= Vavuniya
	19= Mannar
	20= Badulla
	21= N.Eliya
	22= Anuradhapura
	23= Matale
	24= Puttalam
	25= Pollonaruwa
Altitude group	1=0-499 m above sea level
	2=500-1000m above sea level
	3=>1000m above sea level
Race	1=Sinhala
	2=Muslim
	3=Tamil
Missing values	999.9
